# Supplementary material for: In Vitro Cell Viability and Migration Inhibitory Effects of Isorhamnetin in Non-Small Cell Lung Cancer Cells
Source: Biomedicines. 2026 Apr 22;14(5):951. doi: 10.3390/biomedicines14050951 (PMC13205021; doi:10.3390/biomedicines14050951)
Supplement: Supplementary file 1 [file biomedicines-14-00951-s001.zip]

Archive with 3 entries (3 files):
- Figure S1.png
- Figure S2.png
- Table S1-S10.xlsx
