# Supplementary material for: In Vitro Cell Viability and Migration Inhibitory Effects of Isorhamnetin in Non-Small Cell Lung Cancer Cells
Source: Biomedicines. 2026 Apr 22;14(5):951. doi: 10.3390/biomedicines14050951 (PMC13205021; doi:10.3390/biomedicines14050951)
Supplement: Supplementary file 1 [file biomedicines-14-00951-s001.zip › Table S1-S10.xlsx]

## Sheet: Table S1
Table S1 RNA-seq analysis (differentially expressed genes in isorhamnetin treated A549 cells)
Gene_ID	Gene name	A1	A2	A3	AC1	AC2	AC3	pvalue	log2FoldChange	regulation	significant
ENSG00000162734	PEA15	1947.38	1984.64	5324.04	0	0	0	5.52e-27	14.023	up	yes
ENSG00000126767	ELK1	0	0	0	781.458	619.793	1175.38	1.18e-21	-12.2382	down	yes
ENSG00000133056	PIK3C2B	0	0	0	356.851	2280.87	929.824	7e-21	-12.7082	down	yes
ENSG00000114779	ABHD14B	638.092	142.5	488.15	0	1.65942	0	1.97e-14	9.35487	up	yes
ENSG00000148303	RPL7A	30873	104776	0	0	0	0	1.6e-14	30	up	yes
ENSG00000157601	MX1	0	0	0	18752.7	0	25638.9	2.1e-14	-29.864	down	yes
ENSG00000276718	VAMP1-AS1	318.127	4355.39	1460.75	42.9124	54.7608	58.9325	1.15e-13	5.29135	up	yes
ENSG00000113758	DBN1	0	0	0	11826.9	0	5093.3	2.12e-13	-28.6785	down	yes
ENSG00000207980	MIR23A	0	0	0	51.9466	311.971	204.081	6.27e-13	-10.0581	down	yes
ENSG00000218891	ZNF579	0	0	0	0	402.409	6221.74	2.36e-12	-27.3924	down	yes
ENSG00000161849	KRT84	109.414	59.7065	230.515	0	0	0	9.56e-12	9.48685	up	yes
ENSG00000197620	EOLA1	0	0.796087	0	263.121	85.4601	72.0286	4.68e-10	-8.66053	down	yes
ENSG00000197548	ATG7	14.7111	81.2008	136.83	6099.21	466.297	1048.78	2.41e-09	-5.03458	down	yes
ENSG00000100997	ABHD12	6402.99	2602.41	2453.08	582.706	518.568	474.734	3.67e-09	2.86216	up	yes
ENSG00000265178	MIR4728	7144.06	6847.94	502.943	287.965	314.46	278.292	1.02e-08	4.04073	up	yes
ENSG00000165119	HNRNPK	6386.44	7846.23	532.528	417.832	151.007	252.1	1.32e-08	4.16949	up	yes
ENSG00000183793	NPIPA5	0	0	0	13.5513	42.3152	166.975	2.15e-08	-8.70633	down	yes
ENSG00000170903	MSANTD4	31.261	4.77652	9.86162	407.668	194.982	152.788	2.04e-08	-4.03878	down	yes
ENSG00000149016	TUT1	4736.04	6323.32	11941.2	52504.5	87106.2	32697.7	2e-08	-2.90532	down	yes
ENSG00000106976	DNM1	11027.8	13807.3	1293.11	706.926	742.59	660.262	3.59e-08	3.63047	up	yes
ENSG00000204536	CCHCR1	129.641	98.7148	285.987	3643.04	516.909	2039.72	4.66e-08	-3.59355	down	yes
ENSG00000214575	CPEB1	0	0	0	36.1368	1218.01	1710.13	6.52e-08	-12.4406	down	yes
ENSG00000291142	ENSG00000291142	0	0	88.7546	0	0	0	1.22e-07	20.6864	up	yes
	MSTRG.20757	11.9527	7.16478	23.4213	222.467	294.547	58.9325	2.01e-07	-3.78194	down	yes
ENSG00000145016	RUBCN	16.5499	31.0474	23.4213	16.9391	320.268	1820.36	3.03e-07	-4.92369	down	yes
ENSG00000141499	WRAP53	21.1472	1930.51	2559.09	0	0	0	3.29e-07	12.986	up	yes
ENSG00000284305	MIR3179-1	14423.3	2299.89	1.2327	2.25855	5.80797	1.09134	3.82e-07	10.8234	up	yes
ENSG00000184857	TMEM186	1117.12	259.524	837.005	28.2319	108.692	99.3122	5.37e-07	3.22537	up	yes
ENSG00000136603	SKIL	29.4221	334.356	89.9873	1.12927	10.7862	5.45671	6.19e-07	4.6794	up	yes
ENSG00000068078	FGFR3	306.174	6.36869	249.006	0	3.31884	9.82208	1.01e-06	5.41969	up	yes
ENSG00000074855	ANO8	1175.97	1111.34	92.4527	93.7298	59.7391	22.9182	1.1e-06	3.75481	up	yes
ENSG00000181885	CLDN7	330.999	79.6087	144.226	2747.53	1646.14	536.941	1.38e-06	-3.15163	down	yes
ENSG00000029993	HMGB3	4417.92	4579.89	2990.54	1105.56	170.09	171.341	5.69e-06	3.05121	up	yes
ENSG00000132000	PODNL1	0	0	0	127.608	18.2536	1.09134	6.23e-06	-8.1047	down	yes
ENSG00000102078	SLC25A14	10.1139	14.3296	34.5157	66.6272	263.848	187.711	7.96e-06	-3.15433	down	yes
ENSG00000177156	TALDO1	362.26	400.432	654.565	548.828	38375.7	43153.9	9.29e-06	-5.85592	down	yes
ENSG00000225968	ELFN1	75.3942	102.695	4.93081	0	2.48913	0	1.43e-05	6.05344	up	yes
ENSG00000224365	ENSG00000224365	0.919441	1.59217	0	105.023	0.829709	102.586	1.56e-05	-6.27053	down	yes
ENSG00000100425	BRD1	8.27497	63.6869	278.591	683.211	2339.78	1197.2	1.9e-05	-3.59367	down	yes
ENSG00000125449	ARMC7	244.571	125.782	182.44	1207.19	779.097	468.186	2.03e-05	-2.15102	down	yes
ENSG00000188878	FBF1	341.113	767.428	234.213	2885.3	1365.7	2318.01	2.07e-05	-2.28914	down	yes
ENSG00000198517	MAFK	25502.5	74606.1	29685.9	3753.71	8487.1	12249.2	2.2e-05	2.40597	up	yes
ENSG00000233926	TLE1-DT	0	0	0	14.6806	36.5072	21.8269	2.26e-05	-7.10003	down	yes
ENSG00000149554	CHEK1	627.059	6777.88	8748.49	734.029	202.449	838.151	2.43e-05	3.18657	up	yes
ENSG00000181827	RFX7	44.1332	9.55304	14.7924	74.5321	239.786	255.374	2.44e-05	-3.05528	down	yes
ENSG00000250506	CDK3	355.824	257.136	358.716	3964.88	802.329	933.098	2.99e-05	-2.55263	down	yes
ENSG00000129534	MIS18BP1	990.238	308.086	23.4213	0	5.80797	6.54806	3.81e-05	6.73298	up	yes
ENSG00000140519	RHCG	11726.6	11005.9	11703.3	4353.36	4058.11	4182.02	3.87e-05	1.45124	up	yes
ENSG00000125375	DMAC2L	653.723	46.9691	129.434	19.1977	3.31884	40.3797	5.04e-05	3.73047	up	yes
ENSG00000215915	ATAD3C	0.919441	0	6.16351	259.733	19.0833	4.36537	5.5e-05	-5.40996	down	yes
ENSG00000165912	PACSIN3	3185.86	2107.24	7147.21	1098.78	1109.32	734.474	5.86e-05	2.07962	up	yes
ENSG00000106031	HOXA13	198.599	6.36869	170.113	0	9.1268	8.73074	6.12e-05	4.37631	up	yes
ENSG00000148795	CYP17A1	0	0	0	18.0684	36.5072	10.9134	6.22e-05	-6.94372	down	yes
ENSG00000155975	VPS37A	177.452	60.5026	73.9622	874.059	90.4383	1772.34	6.57e-05	-3.1326	down	yes
ENSG00000166105	GLB1L3	0	0	0	13.5513	12.4456	37.1056	8.41e-05	-6.88504	down	yes
ENSG00000124459	ZNF45	617.865	609.006	398.163	9.0342	65.547	151.697	9.15e-05	2.84456	up	yes
ENSG00000125630	POLR1B	42.2943	1484.7	1067.52	128.737	92.9274	51.2931	9.43e-05	3.24884	up	yes
ENSG00000172974	VDAC2P5	78.1525	3566.47	790.162	88.0834	76.3333	243.369	9.78e-05	3.4438	up	yes
ENSG00000185420	SMYD3	878.986	1941.66	1411.44	284.577	561.713	211.72	0.000108751	1.99895	up	yes
ENSG00000124067	SLC12A4	11.9527	26.2709	6.16351	168.262	156.815	37.1056	0.00011311	-3.0102	down	yes
ENSG00000124459	ZNF45	106.655	261.116	85.0565	439.288	998.97	595.873	0.000118009	-2.16468	down	yes
ENSG00000274494	MIR6832	3561.92	3364.26	2164.63	5524.41	11642.5	14703.7	0.000146213	-1.80965	down	yes
ENSG00000150527	MIA2	189.405	85.9774	957.81	3.38782	81.3115	8.73074	0.000152394	3.7116	up	yes
ENSG00000275803	RN7SL736P	437.654	185.488	352.553	67.7565	45.634	114.591	0.000157648	2.09979	up	yes
ENSG00000226763	SRRM5	32.1805	59.7065	40.6792	616.584	331.054	38.197	0.000171659	-2.89282	down	yes
ENSG00000289727	ENSG00000289727	22.0666	8.75695	25.8868	0	0	0	0.00018169	6.66899	up	yes
ENSG00000289226	ENSG00000289226	0	2.38826	0	25.9733	5.80797	85.1247	0.000204262	-5.47168	down	yes
ENSG00000142973	CYP4B1	0	0	0	24.844	12.4456	15.2788	0.000225434	-6.62141	down	yes
ENSG00000139197	PEX5	2077.94	1233.14	2779.74	6748.55	5741.59	5853.96	0.000234083	-1.59088	down	yes
ENSG00000103326	CAPN15	22.986	70.8517	18.4905	4.5171	0.829709	1.09134	0.000267261	4.17086	up	yes
ENSG00000162366	PDZK1IP1	120.447	26.2709	8.62892	466.391	53.9311	1033.5	0.000299854	-3.31891	down	yes
ENSG00000126088	UROD	68.9581	1.59217	3.69811	0	0	0	0.00033935	7.06285	up	yes
ENSG00000109452	INPP4B	993.916	589.104	838.238	336.524	45.634	74.2113	0.000338578	2.40961	up	yes
ENSG00000177666	PNPLA2	11864.5	9754.45	20555.3	2848.03	4073.04	6108.24	0.000349586	1.69456	up	yes
ENSG00000125676	THOC2	407.313	138.519	212.025	75.6614	63.0579	55.6585	0.000393045	1.96345	up	yes
ENSG00000137975	CLCA2	0	0	0	6.77565	4.14855	46.9277	0.000409883	-6.75871	down	yes
ENSG00000196611	MMP1	88.2664	124.986	33.283	10.1635	17.4239	13.0961	0.000426822	2.59623	up	yes
ENSG00000115165	CYTIP	0	0	3.69811	5.64637	55.5905	48.0191	0.000444045	-5.05813	down	yes
ENSG00000143878	RHOB	0	0	0	5274.84	0	1848.73	0.000451397	-13.7053	down	yes
ENSG00000105325	FZR1	821.981	503.923	1621	7514.2	5076.99	1249.59	0.000460546	-2.23209	down	yes
ENSG00000077147	TM9SF3	0	2298.3	4686.74	0	0	0	0.000491367	13.6168	up	yes
ENSG00000100462	PRMT5	1388.36	886.841	1159.97	4703.43	3568.58	2004.8	0.00051824	-1.58102	down	yes
ENSG00000176654	NANOGP1	12.8722	23.0865	11.0943	0	0	0	0.000533206	6.40625	up	yes
ENSG00000156587	UBE2L6	21300.7	20839.2	14724.6	39811.5	50113.6	52193.5	0.000582716	-1.32148	down	yes
ENSG00000250067	YJEFN3	3249.31	532.582	2491.29	721.607	361.753	354.686	0.000591375	2.12526	up	yes
ENSG00000104524	PYCR3	3022.2	0	3034.91	0	0	0	0.000597428	13.4112	up	yes
ENSG00000099308	MAST3	207.794	48.5613	118.339	53.0759	1244.56	1446.03	0.000610741	-2.8729	down	yes
ENSG00000198744	MTCO3P12	1198.03	4191.4	0	0	0	0	0.000699818	13.2427	up	yes
ENSG00000160818	GPATCH4	1095.97	2019.67	1078.61	633.523	373.369	421.258	0.00070293	1.55501	up	yes
ENSG00000248538	PPP1R3B-DT	8.27497	3.98043	0	112.927	4.14855	79.668	0.000682767	-3.97161	down	yes
ENSG00000131236	CAP1	206.874	532.582	395.698	2840.13	165.942	4118.73	0.0007078	-2.64974	down	yes
ENSG00000226306	NPY6R	11.9527	29.4552	6.16351	0	0	0	0.000693435	6.42454	up	yes
ENSG00000167676	PLIN4	0	0	0	2.25855	30.6992	219.36	0.000673184	-8.88601	down	yes
ENSG00000090006	LTBP4	9757.11	11397.6	10500.2	4803.94	555.905	1945.86	0.00076048	2.1155	up	yes
ENSG00000233673	ANAPC1P1	9.19441	14.3296	20.9559	0	0	0	0.000761581	6.31932	up	yes
ENSG00000256393	RPL41P5	19.3083	15.9217	8.62892	0	0	0	0.000822673	6.30463	up	yes
ENSG00000260401	ENSG00000260401	148.95	38.2122	96.1508	267.638	314.46	500.926	0.000835357	-1.93612	down	yes
ENSG00000254338	MAFA-AS1	0	0	0	19.1977	13.2753	9.82208	0.000885545	-6.30897	down	yes
ENSG00000089009	RPL6	5289.55	11484.3	5702.48	15630.3	25940	23468.2	0.000905484	-1.53283	down	yes
ENSG00000089116	LHX5	20.2277	12.7374	9.86162	0	0	0	0.000929785	6.26913	up	yes
ENSG00000163683	SMIM14	0	0	0	0	3400.98	742.113	0.00093997	-12.9234	down	yes
ENSG00000082482	KCNK2	0	0	0	10.1635	4.14855	31.6489	0.000970192	-6.4263	down	yes
ENSG00000166741	NNMT	1783.72	7318.43	2036.42	20845.3	47191.4	2125.94	0.00102364	-2.65507	down	yes
ENSG00000167657	DAPK3	11158.3	14488.8	13152.9	4333.03	2756.29	6892.92	0.00106886	1.47254	up	yes
ENSG00000108349	CASC3	3998.65	2334.13	2141.2	6812.92	6745.54	8127.23	0.00116478	-1.35555	down	yes
ENSG00000141510	TP53	0	0	0	1.12927	460.489	29.4662	0.00118935	-9.84715	down	yes
ENSG00000099797	TECR	5433.9	3759.12	5253.78	2560.07	1545.75	1560.62	0.00120258	1.35032	up	yes
ENSG00000286489	ENSG00000286489	0	27.863	33.283	0	0	0	0.00121789	6.77952	up	yes
ENSG00000082516	GEMIN5	0	1092.23	2327.34	0	0	0	0.00127464	12.5864	up	yes
ENSG00000225684	FAM225B	5.51665	2.38826	3.69811	15.8098	11.6159	105.86	0.00125322	-3.52425	down	yes
ENSG00000125386	FAM193A	1061.04	149.664	721.131	32.749	245.594	65.4806	0.00127491	2.48684	up	yes
ENSG00000030582	GRN	33840	36357.3	30055.8	17247.4	14443.6	11014.9	0.00130857	1.23115	up	yes
ENSG00000222071	MIR1915	475.351	905.947	462.263	1119.11	2337.29	1900.03	0.00132793	-1.53829	down	yes
ENSG00000224114	ENSG00000224114	11.9527	26.2709	8.62892	30.4904	34.8478	290.297	0.00134438	-2.91211	down	yes
ENSG00000259967	ENSG00000259967	0	382.918	2819.19	0	0	0	0.00138692	12.4916	up	yes
ENSG00000188878	FBF1	8547.13	9752.06	17197.4	5163.05	4746.77	3771.68	0.00143409	1.3754	up	yes
ENSG00000154493	C10orf90	0	2.38826	2.46541	10.1635	73.8441	9.82208	0.00142362	-4.29522	down	yes
ENSG00000143702	CEP170	193.083	40.6004	81.3584	879.705	130.264	520.57	0.00145538	-2.27992	down	yes
ENSG00000164047	CAMP	0	0	0	0	4.97826	57.8412	0.00148654	-6.87873	down	yes
ENSG00000207652	MIR621	50.5693	3.98043	60.4024	3.38782	0.829709	4.36537	0.00152166	3.76811	up	yes
ENSG00000180979	LRRC57	12.8722	4.77652	23.4213	0	0	0	0.00156893	6.20109	up	yes
ENSG00000236675	MTX1P1	260.202	5703.96	804.955	225.855	643.025	223.725	0.00164481	2.6308	up	yes
ENSG00000237864	LINC00322	28.5027	22.2904	12.327	31.6197	181.706	111.317	0.00161085	-2.3578	down	yes
ENSG00000290611	CYP2G1P	0	0	0	0	9.1268	49.1104	0.00164191	-6.76995	down	yes
ENSG00000167965	MLST8	45.0526	29.4552	145.459	473.166	395.771	126.596	0.00163461	-2.18546	down	yes
ENSG00000184261	KCNK12	9.19441	17.5139	8.62892	66.6272	24.8913	113.5	0.0016861	-2.52214	down	yes
ENSG00000049167	ERCC8	0.919441	5.57261	1.2327	16.9391	82.9709	9.82208	0.00168893	-3.78853	down	yes
ENSG00000251322	SHANK3	27.5832	68.4635	41.9119	12.422	1046.26	113.5	0.00170257	-3.08643	down	yes
ENSG00000214511	HIGD1C	32.1805	27.863	32.0503	30.4904	79.6521	439.811	0.00180116	-2.57827	down	yes
ENSG00000063169	BICRA	0	84.3852	9.86162	641.428	1227.97	2533.01	0.00174161	-5.54283	down	yes
ENSG00000274737	ENSG00000274737	1654.99	1835.78	1571.7	10627.6	2057.68	4437.4	0.00177737	-1.75788	down	yes
ENSG00000096088	PGC	0	0	0	19.1977	35.6775	0	0.0017327	-6.68803	down	yes
ENSG00000053108	FSTL4	693.259	831.911	943.017	458.486	166.772	116.774	0.00179293	1.73481	up	yes
ENSG00000101665	SMAD7	1010.47	1604.11	0	0	0	0	0.00179319	12.1992	up	yes
ENSG00000186115	CYP4F2	0	0	0	32.749	4.14855	5.45671	0.00178649	-6.30751	down	yes
ENSG00000173621	LRFN4	12975.2	12000.2	7464.01	4671.81	4546.81	4565.09	0.00183705	1.23483	up	yes
ENSG00000101276	SLC52A3	0	7.96087	7.39622	27.1026	78.8224	38.197	0.00183541	-3.23965	down	yes
ENSG00000157350	ST3GAL2	1734.99	1206.07	2912.88	3902.77	5887.62	6022.03	0.00190611	-1.43392	down	yes
ENSG00000230562	FAM133DP	39.536	0	17.2578	0	0	0	0.00191671	6.67359	up	yes
ENSG00000206755	SNORA30	131.48	532.582	50.5408	80.1785	9.95651	16.3701	0.0019544	2.7532	up	yes
ENSG00000170775	GPR37	68.9581	72.4439	69.0313	15.8098	10.7862	24.0095	0.00196071	2.06405	up	yes
ENSG00000214753	HNRNPUL2	0	0	0	18.0684	4.14855	16.3701	0.00194771	-6.17338	down	yes
ENSG00000197217	ENTPD4	71176.7	41060.6	56768.4	13366.1	3914.57	28247.2	0.00197945	1.89227	up	yes
ENSG00000285569	ENSG00000285569	19.3083	3.98043	16.0251	0	0	0	0.00200059	6.14089	up	yes
ENSG00000184903	IMMP2L	93.783	152.849	124.503	1061.52	634.728	68.7546	0.00209624	-2.24936	down	yes
ENSG00000122641	INHBA	172.855	161.606	219.421	89.2127	47.2934	42.5624	0.00214347	1.63092	up	yes
ENSG00000123576	ESX1	6.43609	15.9217	14.7924	0	0	0	0.00219377	6.06176	up	yes
ENSG00000197256	KANK2	521.323	664.732	600.326	1492.9	1382.3	1154.64	0.00220954	-1.1736	down	yes
ENSG00000013523	ANGEL1	185.727	329.58	274.893	991.503	730.974	443.085	0.00238332	-1.45421	down	yes
ENSG00000286095	SPEGNB	1.83888	2.38826	4.93081	50.8174	7.46738	36.0143	0.00240581	-3.39225	down	yes
ENSG00000133317	LGALS12	0	0	0	38.3953	13.2753	0	0.00242406	-6.5972	down	yes
ENSG00000286275	ENSG00000286275	0	0	0	11.2927	14.9348	8.73074	0.00252629	-6.03633	down	yes
ENSG00000209042	SNORD12C	399.957	2045.94	71.4967	45.171	141.051	224.817	0.0026859	2.61487	up	yes
ENSG00000189334	S100A14	173.774	146.48	173.811	231.501	102.054	2583.21	0.00267371	-2.56157	down	yes
ENSG00000063438	AHRR	650.045	2076.99	369.811	6945.04	1795.49	3525.04	0.00273051	-1.9852	down	yes
ENSG00000073969	NSF	0	0	0	538.664	0	1235.4	0.0027478	-11.6998	down	yes
ENSG00000197857	ZNF44	0	0	0	0	7.46738	43.6537	0.00291781	-6.58178	down	yes
ENSG00000214860	EVPLL	0	0	0	6.77565	25.721	4.36537	0.00288246	-6.11691	down	yes
ENSG00000139880	CDH24	28.5027	175.935	64.1005	81.3078	194.152	1366.36	0.00291662	-2.60987	down	yes
ENSG00000155229	MMS19	4252.42	4107.81	2546.76	336.524	2036.94	778.127	0.00289609	1.79068	up	yes
ENSG00000199179	MIRLET7I	6.43609	33.4356	22.1886	49.6881	122.797	115.682	0.00297954	-2.21326	down	yes
ENSG00000125798	FOXA2	925.878	808.824	892.477	0	47.2934	73.1199	0.00296351	4.44681	up	yes
ENSG00000067840	PDZD4	63.4415	17.5139	43.1446	57.593	546.778	76.394	0.00307308	-2.45933	down	yes
ENSG00000197226	TBC1D9B	387.085	784.942	537.458	939.557	8303.73	299.028	0.0032002	-2.4808	down	yes
ENSG00000109452	INPP4B	0	0	0	0	670.405	883.987	0.00322113	-11.5091	down	yes
ENSG00000253797	UTP14C	373.293	51.7456	16.0251	11.2927	13.2753	38.197	0.00325028	2.81665	up	yes
ENSG00000198886	MT-ND4	39648.2	38367.4	52731.3	18901.8	21256.3	21304.1	0.00332401	1.08899	up	yes
ENSG00000067066	SP100	422.943	994.312	488.15	201.011	256.38	256.465	0.00333172	1.41673	up	yes
ENSG00000136352	NKX2-1	56.0859	77.2204	57.937	12.422	23.2319	8.73074	0.00335376	2.09563	up	yes
ENSG00000129744	ART1	0	0	0	27.1026	4.97826	4.36537	0.0033767	-6.09113	down	yes
ENSG00000233966	UBE2SP1	97.4608	113.044	611.42	68.8858	58.9094	68.7546	0.00347629	2.06241	up	yes
ENSG00000092051	JPH4	4765.47	870.919	6935.18	1368.68	1110.98	1113.17	0.00349696	1.80688	up	yes
ENSG00000255974	CYP2A6	0	0	0	20.3269	4.97826	8.73074	0.00360202	-5.99254	down	yes
ENSG00000065320	NTN1	94.7025	51.7456	175.044	163.745	100.395	1473.31	0.00361829	-2.43612	down	yes
ENSG00000141971	MVB12A	4086.92	3222.56	4401.98	2038.34	1905.01	1228.85	0.00361071	1.17896	up	yes
ENSG00000255622	PCDHB17P	0	2.38826	0	12.422	10.7862	38.197	0.00361408	-4.55348	down	yes
ENSG00000033050	ABCF2	684.064	805.64	0	0	0	0	0.00355997	11.3877	up	yes
ENSG00000126882	FAM78A	23.9055	34.2317	62.8678	54.2052	149.348	288.114	0.00366503	-2.02901	down	yes
ENSG00000142794	NBPF3	604.992	827.134	0	0	0	0	0.0037296	11.3308	up	yes
ENSG00000134899	ERCC5	0	0	0	256.345	1103.51	0	0.0037744	-11.3162	down	yes
ENSG00000184221	OLIG1	7.35553	8.75695	17.2578	0	0	0	0.00379883	5.90326	up	yes
ENSG00000169026	SLC49A3	12.8722	3.18435	18.4905	0	0	0	0.00400214	5.95196	up	yes
ENSG00000149573	MPZL2	26.6638	58.1143	25.8868	55.3345	52.2717	480.191	0.00403014	-2.40415	down	yes
ENSG00000205293	LINC01602	7.35553	14.3296	11.0943	0	0	0	0.00393792	5.88243	up	yes
ENSG00000156858	PRR14	986.561	1860.45	729.76	362.497	586.605	399.431	0.00393207	1.40718	up	yes
ENSG00000288767	ENSG00000288767	11.0333	19.9022	9.86162	60.9808	39.826	75.3026	0.00403424	-2.09577	down	yes
ENSG00000170906	NDUFA3	1268.83	1645.51	837.005	6933.75	1594.7	2995.74	0.00399254	-1.61884	down	yes
ENSG00000146282	RARS2	438.574	550.096	310.641	137.772	184.195	204.081	0.00394422	1.30501	up	yes
ENSG00000101842	VSIG1	13.7916	3.98043	16.0251	0	0	0	0.00404658	5.92148	up	yes
ENSG00000259673	IQCH-AS1	106.655	17.5139	13.5597	394.117	127.775	151.697	0.00388739	-2.28614	down	yes
ENSG00000082556	OPRK1	0	0	0	0	9.95651	36.0143	0.00406242	-6.42915	down	yes
ENSG00000182208	MOB2	830.256	644.034	684.15	2845.77	1203.08	1392.55	0.00409339	-1.33379	down	yes
ENSG00000265606	MIR4695	6957.41	4001.93	8106.25	2679.77	905.213	3069.95	0.00416709	1.5186	up	yes
ENSG00000142347	MYO1F	29.4221	0	17.2578	0	0	0	0.00419697	6.38983	up	yes
ENSG00000087250	MT3	13.7916	6.36869	12.327	0	0	0	0.00422194	5.86676	up	yes
ENSG00000167755	KLK6	104.816	97.9187	60.4024	118.574	46.4637	1381.64	0.00425131	-2.55388	down	yes
ENSG00000105642	KCNN1	254.685	9.55304	38.2138	27.1026	4.97826	6.54806	0.00445563	2.97876	up	yes
ENSG00000189166	TNRC18P3	0	0	0	0	17.4239	26.1922	0.00448178	-6.35506	down	yes
ENSG00000143353	LYPLAL1	29.4221	25.4748	32.0503	71.1443	454.681	12.0048	0.00451957	-2.63207	down	yes
ENSG00000103066	PLA2G15	22.986	39.8043	12.327	0	1939.86	3346.06	0.00453965	-6.1355	down	yes
ENSG00000181016	LSMEM1	85.5081	128.966	198.465	19.1977	18.2536	68.7546	0.00457019	1.96179	up	yes
ENSG00000181227	DLSTP1	0	0	0	30.4904	0	14.1875	0.00465768	-6.38501	down	yes
ENSG00000173894	CBX2	184.808	5.57261	163.949	493.493	412.366	845.79	0.0047412	-2.30744	down	yes
ENSG00000198646	NCOA6	71.7164	316.843	98.6162	6.77565	37.3369	57.8412	0.00474649	2.25644	up	yes
ENSG00000182196	ARL6IP4	9738.72	11686.6	11180.6	40825.5	20138.7	17593.5	0.00479072	-1.26861	down	yes
ENSG00000182484	WASH6P	130.561	245.991	202.163	487.847	691.978	324.129	0.0048047	-1.37812	down	yes
ENSG00000166145	SPINT1	15.6305	27.0669	0	136.642	39.826	1527.88	0.00483395	-5.31334	down	yes
ENSG00000234509	SOD1-DT	0	0	0	5.64637	6.63767	19.6442	0.00486757	-5.90225	down	yes
ENSG00000107819	SFXN3	1558.45	1680.54	1083.55	296.999	368.391	910.18	0.00494878	1.45647	up	yes
ENSG00000272226	ENSG00000272226	0	0	0	6.77565	14.1051	9.82208	0.00501428	-5.84986	down	yes
ENSG00000125726	CD70	1338.71	2596.83	2676.2	1093.14	978.227	727.925	0.00508831	1.23988	up	yes
ENSG00000179219	LINC00311	1.83888	0	0	28.2319	12.4456	9.82208	0.00512363	-4.73988	down	yes
ENSG00000140548	ZNF710	649.126	1071.53	888.779	409.927	321.098	432.172	0.00520952	1.16621	up	yes
ENSG00000104728	ARHGEF10	0	0	0	18.0684	24.0616	0	0.00517456	-6.30615	down	yes
ENSG00000174939	ASPHD1	936.911	960.081	369.811	32.749	403.239	100.404	0.0051864	2.0772	up	yes
ENSG00000130487	KLHDC7B	28.5027	13.5335	0	51.9466	156.815	64.3892	0.00524339	-2.68699	down	yes
ENSG00000142675	CNKSR1	0.919441	0	0	0	0.829709	67.6632	0.00528379	-6.04135	down	yes
ENSG00000230587	LINC02580	0	3.18435	0	19.1977	7.46738	38.197	0.00531383	-4.23571	down	yes
ENSG00000236824	BCYRN1	110.333	127.374	51.7735	658.367	160.134	189.894	0.00535512	-1.79667	down	yes
ENSG00000167815	PRDX2	190.324	191.061	346.389	348.946	191.663	2746.91	0.00557277	-2.17595	down	yes
ENSG00000109113	RAB34	2545.01	7195.83	21309.7	5131.43	654.641	1154.64	0.00571243	2.16154	up	yes
ENSG00000280798	LINC00294	1.83888	4.77652	8.62892	6.77565	102.884	19.6442	0.00568949	-3.11088	down	yes
ENSG00000124608	AARS2	726.359	336.745	170.113	641.428	1194.78	2127.03	0.00576874	-1.68354	down	yes
ENSG00000053372	MRTO4	14435.2	10463.8	21298.6	9359.43	2376.29	4582.55	0.00586021	1.50138	up	yes
ENSG00000182197	EXT1	879.905	0	85.0565	0	0	0	0.00588163	10.7612	up	yes
ENSG00000100288	CHKB	731.875	637.665	865.357	1949.13	1449.5	1357.63	0.00589197	-1.08992	down	yes
ENSG00000115568	ZNF142	223.424	460.934	654.565	2001.08	778.267	1004.04	0.00582707	-1.49909	down	yes
ENSG00000116157	GPX7	0	9.55304	0	10.1635	9.1268	129.87	0.00601011	-3.9132	down	yes
ENSG00000111229	ARPC3	13.7916	8.75695	7.39622	0	0	0	0.00608203	5.75262	up	yes
ENSG00000276289	ENSG00000276289	11.0333	3.98043	16.0251	0	0	0	0.00595593	5.79784	up	yes
ENSG00000263089	ENSG00000263089	0	0	0	5.64637	3.31884	22.9182	0.00601717	-5.89876	down	yes
ENSG00000234899	SOX9-AS1	25.7444	23.0865	17.2578	0	0	4.36537	0.00607807	3.9662	up	yes
ENSG00000198744	MTCO3P12	2.75832	1.59217	48.0754	142.289	90.4383	103.678	0.00606309	-2.70696	down	yes
ENSG00000152822	GRM1	0	0	0	5.64637	22.4022	3.27403	0.00642579	-5.88233	down	yes
ENSG00000176444	CLK2	490.982	605.026	589.232	150.194	333.543	220.451	0.00629419	1.25724	up	yes
ENSG00000229124	VIM-AS1	406.393	1214.83	701.408	387.341	282.101	190.985	0.00640771	1.43309	up	yes
	MSTRG.14867	4.59721	9.55304	0	6.77565	9.95651	145.149	0.00640153	-3.48071	down	yes
ENSG00000214435	AS3MT	60.6831	0	0	0	0	0	0.00641887	6.77147	up	yes
ENSG00000214189	ZNF788P	0	0	0	0	0	60.0238	0.0062584	-6.81305	down	yes
ENSG00000179912	R3HDM2	0	2.38826	0	0	16.5942	63.2979	0.0063978	-4.95986	down	yes
ENSG00000141027	NCOR1	2931.18	632.889	1656.75	252.958	495.336	879.622	0.00639561	1.6812	up	yes
ENSG00000187994	RINL	126.883	163.994	36.9811	345.558	197.471	517.296	0.00635773	-1.68858	down	yes
ENSG00000136238	RAC1	0	0.796087	0	39.5246	465.467	0	0.00619617	-8.92558	down	yes
ENSG00000137699	TRIM29	288.705	397.247	845.634	2918.05	668.746	1240.86	0.00645587	-1.65691	down	yes
ENSG00000213022	KLK9	0	0	0	0	10.7862	29.4662	0.00656269	-6.23797	down	yes
ENSG00000119614	VSX2	7.35553	6.36869	16.0251	0	0	0	0.00669586	5.7367	up	yes
ENSG00000229638	RPL4P4	436.735	416.353	0	0	0	0	0.00675282	10.5834	up	yes
ENSG00000170921	TANC2	475.351	631.297	161.484	923.747	914.34	1784.35	0.0068441	-1.51288	down	yes
ENSG00000175274	TP53I11	24.8249	80.4048	61.6351	186.33	210.746	114.591	0.00683799	-1.61644	down	yes
ENSG00000167766	ZNF83	0	0	0	3.38782	0	40.3797	0.00686897	-6.35637	down	yes
ENSG00000181026	AEN	11970.2	11118.1	16801.7	7349.32	5379.01	6460.75	0.00697352	1.05574	up	yes
ENSG00000265148	TSPOAP1-AS1	30.3416	27.0669	30.8176	63.2394	80.4818	128.778	0.00700913	-1.62807	down	yes
ENSG00000136536	MARCHF7	1968.52	1166.27	1813.31	720.477	871.195	720.286	0.00704996	1.0974	up	yes
ENSG00000104413	ESRP1	27.5832	16.7178	17.2578	7.90492	35.6775	355.778	0.00727501	-2.69603	down	yes
ENSG00000234444	ZNF736	0	0	0	0	1.65942	42.5624	0.00725747	-6.37176	down	yes
ENSG00000291122	CASTOR3P	614.187	402.024	564.578	2178.37	648.833	1274.69	0.00724148	-1.37559	down	yes
ENSG00000145979	TBC1D7	270.316	387.694	32.0503	651.592	637.217	1248.5	0.00747243	-1.87634	down	yes
ENSG00000120265	PCMT1	0	0	0	0	0	56.7498	0.00749241	-6.73208	down	yes
ENSG00000222750	RNU4-46P	12.8722	64.483	23.4213	326.36	9.1268	241.187	0.00752038	-2.51089	down	yes
ENSG00000185272	RBM11	0	0	0	19.1977	5.80797	4.36537	0.00755539	-5.78057	down	yes
ENSG00000185917	SETD4	23.9055	48.5613	7.39622	381.695	16.5942	70.9373	0.00772403	-2.54459	down	yes
ENSG00000165548	TMEM63C	15.6305	11.9413	16.0251	67.7565	15.7645	117.865	0.00770787	-2.20802	down	yes
ENSG00000168159	RNF187	1208.15	1190.15	3069.43	4916.86	3553.65	5021.27	0.00793637	-1.30342	down	yes
ENSG00000287707	ENSG00000287707	0	0	0	9.0342	4.14855	15.2788	0.00791683	-5.73501	down	yes
ENSG00000265606	MIR4695	5189.33	2214.71	4050.66	10016.7	8007.52	7765.99	0.00806023	-1.17093	down	yes
ENSG00000263563	UBBP4	48.7304	147.276	60.4024	439.288	387.474	79.668	0.00808565	-1.81906	down	yes
ENSG00000159871	LYPD5	70.797	35.8239	97.3835	11.2927	0	20.7355	0.00817785	2.68484	up	yes
ENSG00000121413	ZSCAN18	7.35553	27.863	1.2327	25.9733	24.8913	204.081	0.00833342	-2.78461	down	yes
ENSG00000214510	SPINK13	0	0	0	11.2927	0	27.2836	0.00827819	-6.17354	down	yes
ENSG00000207371	Y_RNA	13.7916	9.55304	7.39622	118.574	33.1884	14.1875	0.00830332	-2.42476	down	yes
ENSG00000271676	ENSG00000271676	2.75832	0.796087	0	32.749	5.80797	16.3701	0.00836758	-3.89685	down	yes
ENSG00000180891	CUEDC1	14218.2	13340	3821.38	1972.84	4439.77	4800.82	0.00850981	1.48461	up	yes
ENSG00000188092	GPR89B	0	0	0	369.273	297.036	0	0.00846694	-10.287	down	yes
ENSG00000213430	HSPD1P1	0	0	0	0	0	54.5671	0.00847977	-6.67547	down	yes
ENSG00000117411	B4GALT2	1990.59	1686.91	2744	5742.36	3760.24	4087.08	0.00860699	-1.08169	down	yes
ENSG00000164078	MST1R	5968.09	3230.52	4252.82	1321.25	2973.68	994.213	0.00859846	1.34637	up	yes
ENSG00000269001	ZNF818P	0	0	3.69811	3.38782	3.31884	69.8459	0.00867305	-4.49597	down	yes
ENSG00000141194	OR4D1	0	10.3491	28.3522	0	0	0	0.00870962	6.11623	up	yes
ENSG00000279342	ENSG00000279342	0	0	0	10.1635	4.14855	13.0961	0.00907578	-5.68052	down	yes
ENSG00000213533	STIMATE	22.0666	0.796087	16.0251	25.9733	306.992	4.36537	0.00905423	-3.12551	down	yes
ENSG00000169429	CXCL8	66474.7	46610.9	51902.9	35230	22718.3	20861	0.00912804	1.06594	up	yes
ENSG00000205693	MANSC4	0	11.9413	25.8868	0	0	0	0.00922552	6.08404	up	yes
ENSG00000132164	SLC6A11	4.59721	9.55304	6.16351	23.7148	16.5942	74.2113	0.00922908	-2.48432	down	yes
ENSG00000198216	CACNA1E	3.67777	9.55304	14.7924	0	0	0	0.0093228	5.65177	up	yes
ENSG00000117114	ADGRL2	635.334	422.722	1035.47	211.174	419.833	173.523	0.00936791	1.37766	up	yes
ENSG00000189410	SH2D5	137.916	226.089	163.949	83.5663	50.6123	76.394	0.00943768	1.3298	up	yes
ENSG00000019485	PRDM11	555.343	496.758	801.257	1675.84	1410.51	950.559	0.00951525	-1.12379	down	yes
ENSG00000171649	ZIK1	0	0	0	0	0	52.3844	0.00962825	-6.61654	down	yes
ENSG00000139083	ETV6	2632.36	2454.34	2755.09	1779.74	597.391	273.927	0.00966046	1.56485	up	yes
ENSG00000187942	LDLRAD2	75.3942	42.1926	189.836	11.2927	28.2101	39.2883	0.00956834	1.95835	up	yes
ENSG00000116251	RPL22	0	0	0	0	0	52.3844	0.00962825	-6.61654	down	yes
ENSG00000178685	PARP10	69553.9	58959.8	74754.8	39469.3	25472.9	36777.2	0.00981154	0.998799	up	yes
ENSG00000168874	ATOH8	706.131	3133.4	2286.66	5233.06	6063.52	4690.59	0.00987341	-1.38383	down	yes
ENSG00000124160	NCOA5	916.683	753.098	569.509	1029.9	1548.24	2707.62	0.00984615	-1.23875	down	yes
ENSG00000116786	PLEKHM2	1398.47	882.86	3953.28	666.272	960.803	622.065	0.00979994	1.47036	up	yes
ENSG00000201785	SNORD117	0	0	0	6.77565	29.8695	0	0.0100383	-6.1077	down	yes
ENSG00000258667	HIF1A-AS3	181.13	223.7	188.603	121.962	35.6775	17.4615	0.0101033	1.76456	up	yes
ENSG00000198553	KCNRG	0	0	13.5597	0	13.2753	7.6394	0.769231	-0.652998	down	no
ENSG00000278665	ENSG00000278665	0	2.38826	0	7.90492	1.65942	6.54806	0.240855	-2.67463	down	no
ENSG00000178425	NT5DC1	1788.31	1387.58	1609.91	1498.55	1761.47	1527.88	0.998337	-0.000777144	down	no
ENSG00000168288	MMADHC	8061.66	8064.36	7027.64	5727.68	7726.25	8655.44	0.86082	0.0665898	up	no
ENSG00000189377	CXCL17	11.0333	4.77652	11.0943	15.8098	16.5942	9.82208	0.531379	-0.660844	down	no
ENSG00000277925	Telomerase-vert	23.9055	12.7374	49.3081	42.9124	9.95651	6.54806	0.589606	0.531499	up	no
ENSG00000148357	HMCN2	18.3888	19.1061	0	18.0684	22.4022	4.36537	0.849197	-0.249708	down	no
ENSG00000213424	KRT222	91.9441	58.1143	62.8678	46.3003	27.3804	29.4662	0.0904364	1.04927	up	no
ENSG00000125753	VASP	47935.1	45920.7	36253.8	66225.2	37731.9	27484.4	0.973922	-0.0146832	down	no
ENSG00000167080	B4GALNT2	124.125	228.477	81.3584	185.201	76.3333	100.404	0.655858	0.266317	up	no
ENSG00000198836	OPA1	1655.91	250.767	558.414	308.292	1316.75	1429.66	0.659951	-0.309497	down	no
ENSG00000261606	ENSG00000261606	10.1139	0	6.16351	0	0	3.27403	0.363131	2.33057	up	no
ENSG00000239127	SNORD125	20959.6	22209.2	25455.3	31149.9	19760.4	23274	0.770613	-0.112392	down	no
ENSG00000177595	PIDD1	2845.67	1708.4	1614.84	3217.3	2339.78	2072.46	0.475567	-0.306454	down	no
ENSG00000283799	MIR1182	1755.21	2500.51	1454.59	1651	2348.08	2577.75	0.628186	-0.203647	down	no
ENSG00000136367	ZFHX2	84.5886	40.6004	70.264	0	0	126.596	0.813181	0.627009	up	no
ENSG00000115756	HPCAL1	22924.4	22719.5	26872.9	44565.7	12585	15739.3	0.988747	-0.00739236	down	no
ENSG00000198406	BZW1P2	1277.1	0	0	0	771.63	1048.78	0.890833	-0.511303	down	no
ENSG00000186007	LEMD1	7.35553	0	0	0	0	4.36537	0.824031	0.765724	up	no
ENSG00000174586	ZNF497	161.822	125.782	119.572	278.931	284.59	294.662	0.0128174	-1.07491	down	yes
ENSG00000269054	ZNF497-AS1	1836.12	1424.2	1609.91	1344.97	2056.85	1462.4	0.996873	0.00154984	up	no
ENSG00000171574	ZNF584	2274.7	2518.82	2629.35	2081.25	2835.12	1946.96	0.767668	0.112906	up	no
ENSG00000238825	RNVU1-2	0	0	6.16351	0	0	13.0961	0.708936	-1.11082	down	no
ENSG00000232098	ZNF584-DT	887.261	488.797	595.395	350.075	1282.73	1327.07	0.289911	-0.586511	down	no
ENSG00000135297	MTO1	266.638	245.991	271.195	172.779	456.34	434.354	0.376432	-0.441096	down	no
ENSG00000280132	ENSG00000280132	25.7444	50.9496	16.0251	48.5588	29.8695	75.3026	0.336119	-0.718201	down	no
ENSG00000260267	ENSG00000260267	3492.04	3969.29	3410.89	3641.91	3311.37	2084.46	0.50654	0.266622	up	no
ENSG00000140691	ARMC5	434.896	971.226	791.395	76.7907	253.891	683.18	0.0982561	1.1162	up	no
ENSG00000241030	RPL29P24	7.35553	0	0	0	6.63767	5.45671	0.779551	-0.71532	down	no
ENSG00000251013	GAPDHP62	15.6305	24.6787	25.8868	24.844	5.80797	12.0048	0.49447	0.642298	up	no
ENSG00000235790	PEF1-AS1	0	15.9217	0	4.5171	6.63767	6.54806	0.944112	-0.135874	down	no
ENSG00000162241	SLC25A45	1019.66	771.408	1124.22	260.863	768.311	867.617	0.229912	0.619578	up	no
ENSG00000182389	CACNB4	119.527	34.2317	59.1697	22.5855	95.4166	28.3749	0.489648	0.534367	up	no
ENSG00000233559	LINC00513	36.7777	81.9969	44.3773	135.513	19.913	49.1104	0.67931	-0.320017	down	no
ENSG00000163961	RNF168	604.073	351.87	501.71	306.034	695.296	665.719	0.687904	-0.194333	down	no
ENSG00000287110	ACAD9-DT	6.43609	30.2513	13.5597	4.5171	19.913	24.0095	0.958265	0.055294	up	no
ENSG00000111186	WNT5B	0	0	0	0	59.7391	189.894	0.0232103	-8.87064	down	yes
ENSG00000006831	ADIPOR2	6177.73	9630.26	2993	3133.74	3631.64	8274.56	0.559888	0.322118	up	no
ENSG00000060237	WNK1	8356.8	4944.49	6268.29	4112.82	7547.87	6952.94	0.867217	0.0722057	up	no
ENSG00000179673	RPRML	23.9055	58.9104	67.7986	75.6614	22.4022	84.0334	0.710015	-0.272383	down	no
ENSG00000220685	ENSG00000220685	0	5.57261	0	0	5.80797	4.36537	0.754581	-0.848406	down	no
ENSG00000248213	CICP16	22.986	8.75695	0	2.25855	38.9963	0	0.825922	-0.380384	down	no
ENSG00000169612	RAMAC	2808.89	3338.79	3510.74	2953.05	3119.71	3049.21	0.820305	0.0823913	up	no
ENSG00000215305	VPS16	11786.3	11712	13117.2	17388.6	10454.3	10373.2	0.877652	-0.0617143	down	no
ENSG00000286069	ENSG00000286069	3.67777	3.18435	0	12.422	0	0	0.748558	-0.832933	down	no
ENSG00000110756	HPS5	1770.84	1103.38	1171.07	688.858	1690.12	1482.04	0.887801	0.0670746	up	no
ENSG00000158006	PAFAH2	1479.38	2485.38	1527.32	1367.55	2050.21	2010.25	0.967995	0.0170331	up	no
ENSG00000206749	RNU6-1083P	17.4694	20.6983	12.327	11.2927	9.1268	20.7355	0.747107	0.304494	up	no
ENSG00000198807	PAX9	305.255	479.244	340.226	409.927	448.873	273.927	0.98193	-0.0100699	down	no
ENSG00000123096	SSPN	88.2664	41.3965	87.5219	28.2319	77.9927	63.2979	0.590738	0.351622	up	no
ENSG00000267733	ENSG00000267733	13.7916	48.5613	41.9119	83.5663	48.9529	37.1056	0.338252	-0.701389	down	no
ENSG00000228775	WEE2-AS1	26.6638	26.2709	54.2389	21.4562	43.9746	42.5624	0.977627	-0.0204189	down	no
ENSG00000273076	ENSG00000273076	3.67777	0	0	15.8098	2.48913	0	0.357281	-2.29667	down	no
ENSG00000225423	TNPO1P1	6.43609	3.98043	0	4.5171	0	3.27403	0.84574	0.445327	up	no
ENSG00000100246	DNAL4	1037.13	129.762	825.911	608.679	907.702	580.594	0.90812	-0.0741288	down	no
ENSG00000187912	CLEC17A	14.7111	2.38826	0	5.64637	6.63767	0	0.812569	0.478126	up	no
ENSG00000225450	ENSG00000225450	0	2.38826	3.69811	4.5171	2.48913	1.09134	0.850085	-0.424535	down	no
ENSG00000230149	ENSG00000230149	28.5027	6.36869	13.5597	19.1977	8.29709	7.6394	0.6595	0.467122	up	no
ENSG00000040608	RTN4R	1461.91	1389.17	2164.63	2307.11	1282.73	1809.45	0.803656	-0.106386	down	no
ENSG00000213851	ENSG00000213851	0	1.59217	1.2327	12.422	0	1.09134	0.375456	-2.25009	down	no
ENSG00000206168	C4orf46P1	38.6165	16.7178	7.39622	12.422	31.529	18.5528	0.994858	0.00607243	up	no
ENSG00000198729	PPP1R14C	841.289	1206.07	883.848	806.302	785.735	1315.07	0.976991	0.0122976	up	no
ENSG00000111845	PAK1IP1	982.883	1372.45	965.206	325.231	697.786	594.782	0.0216951	1.03704	up	yes
ENSG00000132622	HSPA12B	167.338	0	149.157	191.977	55.5905	247.735	0.724879	-0.646368	down	no
ENSG00000182195	LDOC1	455.124	292.96	1185.86	658.367	2040.26	2647.6	0.0197221	-1.46789	down	yes
ENSG00000201793	RN7SKP9	0	0	8.62892	0	2.48913	0	0.619627	1.74452	up	no
ENSG00000157570	TSPAN18	601.315	559.649	565.81	606.421	570.84	751.935	0.679777	-0.159716	down	no
ENSG00000137171	KLC4	2834.64	2090.52	3695.64	3709.67	1499.28	2049.54	0.602213	0.248173	up	no
ENSG00000105298	CACTIN	8029.48	6740.47	8903.81	8589.27	7096.5	7975.53	0.998391	0.000742498	up	no
ENSG00000258957	GALNT16-AS1	4.59721	0	0	20.3269	3.31884	0	0.312389	-2.34601	down	no
ENSG00000278075	ENSG00000278075	4.59721	4.77652	3.69811	0	0.829709	0	0.153541	3.59533	up	no
ENSG00000198626	RYR2	14.7111	22.2904	0	16.9391	0	12.0048	0.822014	0.370002	up	no
ENSG00000277149	TYW1B	283.188	276.242	205.861	154.711	268.826	279.384	0.791383	0.122826	up	no
ENSG00000259424	IRAIN	41.3749	46.9691	49.3081	49.6881	41.4855	56.7498	0.864033	-0.103046	down	no
ENSG00000179477	ALOX12B	352.146	532.582	520.2	659.497	262.188	197.533	0.545239	0.328569	up	no
ENSG00000167863	ATP5PD	16607.9	17310.9	14091	18410.6	12689.6	14098	0.817918	0.0870968	up	no
ENSG00000143845	ETNK2	2004.38	1597.75	2462.94	2631.21	1833.66	2307.1	0.689623	-0.159143	down	no
ENSG00000198912	C1orf174	1282.62	2134.31	1459.52	1586.63	1736.58	1687.22	0.922071	-0.0389503	down	no
ENSG00000140525	FANCI	4817.87	974.41	4403.21	2737.36	262.188	3086.32	0.32581	0.744476	up	no
ENSG00000225099	ATP6V1E1P1	7.35553	15.9217	11.0943	14.6806	13.2753	15.2788	0.741084	-0.326453	down	no
ENSG00000263793	MIR3115	7036.49	7780.95	5399.24	5726.55	6110.81	9591.81	0.838021	-0.0839648	down	no
ENSG00000143155	TIPRL	3307.23	3243.26	2682.36	3104.38	3505.52	4281.34	0.527084	-0.238243	down	no
ENSG00000111674	ENO2	618027	653673	837228	1.28977e+06	427476	453084	0.935253	-0.0414035	down	no
ENSG00000113645	WWC1	16478.2	9887.4	16053.5	4256.24	3253.29	27390.5	0.686398	0.2815	up	no
ENSG00000113194	FAF2	5148.87	5441.25	3486.08	2938.37	6410.33	5440.34	0.873397	-0.0712618	down	no
ENSG00000106785	TRIM14	8853.3	9041.95	8319.51	8137.56	12379.3	13234.7	0.347485	-0.364577	down	no
ENSG00000144642	RBMS3	32.1805	30.2513	60.4024	32.749	140.221	57.8412	0.202216	-0.919591	down	no
ENSG00000186364	NUDT17	477.19	569.202	700.175	774.683	221.532	345.956	0.475579	0.380526	up	no
ENSG00000146592	CREB5	577.409	954.508	570.741	826.629	491.188	255.374	0.422924	0.419058	up	no
ENSG00000241772	ENSG00000241772	592.12	343.113	652.1	324.102	609.007	675.541	0.966577	-0.0201497	down	no
ENSG00000124257	NEURL2	144.352	109.86	152.855	206.657	125.286	38.197	0.829526	0.136712	up	no
ENSG00000132359	RAP1GAP2	34.0193	213.351	128.201	88.0834	343.5	136.418	0.406937	-0.597575	down	no
ENSG00000260273	ENSG00000260273	16.5499	10.3491	29.5849	10.1635	15.7645	2.18269	0.363553	0.989226	up	no
ENSG00000152495	CAMK4	20.2277	11.9413	19.7232	29.3611	0	5.45671	0.66168	0.584226	up	no
ENSG00000204959	ARHGEF34P	0	3.98043	0	0	3.31884	14.1875	0.398689	-2.09403	down	no
ENSG00000234337	ENSG00000234337	19.3083	54.93	40.6792	41.7832	34.8478	64.3892	0.677894	-0.292218	down	no
ENSG00000253868	FER1L6-AS2	6.43609	0	0	14.6806	3.31884	0	0.542332	-1.47105	down	no
ENSG00000197694	SPTAN1	192.163	193.449	200.931	120.832	267.166	271.744	0.729175	-0.170722	down	no
ENSG00000165732	DDX21	16988.5	8219.6	13144.3	6714.67	13832.9	13016.4	0.680042	0.19237	up	no
ENSG00000104884	ERCC2	5872.47	7193.44	10047.8	11432.8	7639.96	8391.33	0.545687	-0.248828	down	no
ENSG00000178163	ZNF518B	858.758	292.164	486.918	291.353	828.88	482.373	0.956188	0.0306339	up	no
ENSG00000237149	ZNF503-AS2	3947.16	2627.88	3858.36	3987.47	3868.93	3770.59	0.682283	-0.15635	down	no
ENSG00000185630	PBX1	5267.48	2461.5	5720.97	3234.24	5275.29	3370.07	0.701421	0.178946	up	no
ENSG00000083535	PIBF1	484.546	81.9969	285.987	112.927	265.507	212.812	0.413991	0.526612	up	no
ENSG00000185437	SH3BGR	23.9055	151.256	35.7484	29.3611	35.6775	0	0.12254	1.69572	up	no
ENSG00000172795	DCP2	725.439	390.082	425.282	204.399	566.691	893.81	0.844817	-0.111763	down	no
ENSG00000275669	MIR6744	42585.8	33742.1	45092.3	31719.1	34505.1	27866.3	0.319964	0.367877	up	no
ENSG00000179954	SSC5D	52.4082	61.2987	89.9873	199.882	93.7572	39.2883	0.291476	-0.710291	down	no
ENSG00000169245	CXCL10	1414.1	491.186	469.66	265.38	685.34	602.421	0.287059	0.612511	up	no
ENSG00000236869	ZKSCAN7-AS1	1.83888	0	0	0	2.48913	9.82208	0.341248	-2.72188	down	no
ENSG00000283378	CNTNAP3C	607.751	589.104	631.144	642.557	845.474	580.594	0.650025	-0.178899	down	no
ENSG00000251013	GAPDHP62	715.325	523.825	454.867	296.999	523.547	817.416	0.921259	0.0487678	up	no
ENSG00000136237	RAPGEF5	85.5081	74.0361	157.786	42.9124	111.181	109.134	0.66413	0.264594	up	no
ENSG00000178597	PSAPL1	64.3609	37.4161	102.314	77.92	38.1666	41.471	0.573327	0.371094	up	no
ENSG00000266041	MIR4690	8261.18	10460.6	11099.3	5925.31	6142.34	6950.76	0.0789041	0.648923	up	no
ENSG00000215301	DDX3X	9604.49	4497.09	5608.8	3982.95	7746.17	13683.3	0.49043	-0.366571	down	no
ENSG00000103351	CLUAP1	403.635	1644.72	1549.51	1270.43	725.996	643.892	0.432755	0.446494	up	no
ENSG00000277027	RMRP	37.6971	73.24	43.1446	120.832	34.8478	41.471	0.620362	-0.349763	down	no
ENSG00000140987	ZSCAN32	45.9721	0	30.8176	42.9124	191.663	76.394	0.05382	-2.02363	down	no
ENSG00000132424	PNISR	623.381	614.579	536.226	474.295	561.713	371.056	0.407642	0.334257	up	no
ENSG00000284337	ENSG00000284337	0	3.98043	0	16.9391	0	15.2788	0.164699	-2.95881	down	no
ENSG00000132768	DPH2	11001.1	7856.58	10309.1	11217.1	10753.9	11367.4	0.601567	-0.192874	down	no
ENSG00000178660	ARMC10P1	7.35553	3.18435	9.86162	1.12927	2.48913	2.18269	0.269855	1.79491	up	no
ENSG00000188227	ZNF793	0	0	4.93081	0	4.14855	56.7498	0.0589113	-3.70064	down	no
ENSG00000280734	LINC01232	154.466	253.952	250.239	249.57	179.217	300.119	0.757051	-0.145669	down	no
ENSG00000248968	ENSG00000248968	3.67777	6.36869	0	7.90492	12.4456	4.36537	0.424801	-1.27276	down	no
ENSG00000176945	MUC20	4.59721	1.59217	1.2327	16.9391	1.65942	1.09134	0.434102	-1.39021	down	no
ENSG00000236790	LINC00299	11.0333	3.18435	0	5.64637	0	0	0.594844	1.35647	up	no
ENSG00000146350	TBC1D32	91.9441	25.4748	62.8678	41.7832	127.775	68.7546	0.559969	-0.407573	down	no
ENSG00000175106	TVP23C	555.343	818.377	326.666	500.269	365.072	350.321	0.31099	0.485333	up	no
ENSG00000163376	KBTBD8	28.5027	3.98043	25.8868	4.5171	6.63767	20.7355	0.440298	0.870263	up	no
ENSG00000147133	TAF1	1221.02	666.325	800.024	277.802	1275.26	1083.7	0.962312	0.0270961	up	no
ENSG00000184307	ZDHHC23	380.649	356.647	316.805	272.155	457.17	409.253	0.794481	-0.111501	down	no
ENSG00000132199	ENOSF1	157.224	182.304	0	252.958	191.663	70.9373	0.731315	-0.60186	down	no
ENSG00000107736	CDH23	312.61	282.611	1252.43	246.182	233.148	529.301	0.172526	0.872594	up	no
ENSG00000184009	ACTG1	863107	1.1698e+06	1.38226e+06	1.87095e+06	835784	895513	0.867952	-0.0769361	down	no
ENSG00000130227	XPO7	5068.88	5020.92	3818.91	3112.28	5949.85	4911.04	0.987213	-0.00668531	down	no
ENSG00000266053	NDUFV2-AS1	79.072	70.8517	101.082	119.703	54.7608	63.2979	0.891064	0.0787339	up	no
ENSG00000160972	PPP1R16A	13371.4	13086.9	15714.5	18959.4	10343.2	8827.87	0.737995	0.145379	up	no
ENSG00000255182	ENSG00000255182	283.188	362.219	416.653	284.577	249.743	217.177	0.24096	0.498566	up	no
ENSG00000187231	SESTD1	581.087	132.15	163.949	127.608	568.351	569.681	0.446023	-0.528965	down	no
ENSG00000229539	PANK2-AS1	340.193	409.189	462.263	416.702	386.645	218.269	0.586019	0.245501	up	no
ENSG00000155755	TMEM237	17.4694	82.793	108.478	46.3003	107.862	74.2113	0.854289	-0.134413	down	no
ENSG00000177239	MAN1B1	28535.8	23524.4	33532	37668.1	19904.7	19769.7	0.73528	0.146219	up	no
ENSG00000150054	MPP7	32.1805	19.9022	0	10.1635	49.7826	132.052	0.0979535	-1.87245	down	no
ENSG00000232729	GTF2I-AS1	33.0999	92.3461	43.1446	58.7223	52.2717	57.8412	0.996518	0.00281741	up	no
ENSG00000169047	IRS1	4486.87	3436.71	3248.17	1815.87	5950.68	4523.61	0.781087	-0.137718	down	no
ENSG00000283390	PET100P1	8716.31	11759.8	6485.25	6548.67	9646.2	7207.23	0.623101	0.204276	up	no
ENSG00000198089	SFI1	3149.09	2632.66	2004.37	4363.52	540.97	1013.86	0.549063	0.395938	up	no
	MSTRG.28581	45.9721	64.483	59.1697	60.9808	70.5253	39.2883	0.984234	-0.0117855	down	no
ENSG00000278785	Metazoa_SRP	0.919441	3.18435	0	2.25855	2.48913	2.18269	0.767283	-0.720599	down	no
ENSG00000085382	HACE1	334.677	96.3265	119.572	125.35	255.55	183.346	0.9524	-0.0359255	down	no
ENSG00000279611	ENSG00000279611	6.43609	11.9413	1.2327	7.90492	10.7862	20.7355	0.426439	-0.984165	down	no
ENSG00000196923	PDLIM7	28291.2	24485.2	29546.6	38766.9	17340.9	21440.5	0.843819	0.0862126	up	no
ENSG00000225774	SIRPAP1	24.8249	12.7374	18.4905	31.6197	13.2753	19.6442	0.816845	-0.200175	down	no
ENSG00000112293	GPLD1	36.7777	43.7848	13.5597	0	21.5724	63.2979	0.895451	0.153235	up	no
ENSG00000140859	KIFC3	36828.2	43364.4	16512.1	27135.3	26447.8	20947.2	0.414406	0.375776	up	no
ENSG00000162972	MAIP1	979.205	377.345	758.112	268.767	703.594	833.786	0.680998	0.227025	up	no
ENSG00000174672	BRSK2	2090.81	2389.06	3171.74	2876.26	2272.57	2525.37	0.991084	-0.00434006	down	no
ENSG00000214293	APTR	550.745	1050.04	590.465	595.128	652.981	445.268	0.407282	0.372139	up	no
ENSG00000178222	RNF212	462.479	337.541	330.364	579.318	251.402	180.072	0.761403	0.162139	up	no
ENSG00000137936	BCAR3	4857.41	7093.93	5335.14	4470.8	5876	5831.04	0.804815	0.0956405	up	no
ENSG00000215375	MYL5	539.712	515.068	1245.03	805.173	445.554	462.729	0.407002	0.424146	up	no
ENSG00000212607	SNORA3B	128057	262647	164092	283143	128598	142509	0.997635	0.00142748	up	no
ENSG00000185619	PCGF3	616.945	783.349	946.716	1040.06	657.96	504.2	0.838405	0.0917815	up	no
ENSG00000229183	PGA4	11.0333	7.16478	1.2327	6.77565	9.95651	7.6394	0.813501	-0.315179	down	no
ENSG00000092020	PPP2R3C	548.907	712.498	596.628	303.775	604.858	509.657	0.37691	0.389162	up	no
ENSG00000089280	FUS	6388.28	316.046	2259.54	600.774	28.2101	7231.24	0.915994	0.189585	up	no
ENSG00000175445	LPL	0	11.9413	0	0	0	0	0.244794	4.43182	up	no
ENSG00000267278	MAP3K14-AS1	2167.12	1903.44	2127.64	2745.27	2397.03	1799.62	0.670444	-0.163528	down	no
ENSG00000155660	PDIA4	69531.8	127133	67304.3	79994.5	72763	53662.4	0.412147	0.354792	up	no
ENSG00000285427	SOD2-OT1	34945.2	42378.9	30595.7	22219.6	38115.2	26984.5	0.448675	0.305582	up	no
ENSG00000188747	NOXA1	691.42	785.738	546.087	1149.6	509.442	342.682	0.975532	0.0160438	up	no
ENSG00000100065	CARD10	11.9527	31.0474	22.1886	66.6272	68.8659	0	0.359732	-1.05579	down	no
ENSG00000148399	DPH7	2028.29	2563.4	2021.63	2481.02	2238.56	1722.14	0.921558	0.038014	up	no
ENSG00000088992	TESC	56044.6	63722.8	76031.9	105875	50248.9	41794.1	0.973451	-0.0155256	down	no
ENSG00000213885	RPL13AP7	291.463	420.334	408.025	630.135	318.608	297.937	0.746524	-0.154359	down	no
ENSG00000274251	ENSG00000274251	7.35553	4.77652	8.62892	13.5513	7.46738	0	0.988624	-0.0218429	down	no
ENSG00000136286	MYO1G	80.9108	74.8322	14.7924	40.6539	38.9963	49.1104	0.579775	0.411727	up	no
ENSG00000223947	ENSG00000223947	0	6.36869	0	0	9.1268	28.3749	0.216702	-2.51908	down	no
ENSG00000204634	TBC1D8	1289.06	485.613	352.553	671.919	687.829	994.213	0.789706	-0.145668	down	no
ENSG00000288748	ENSG00000288748	8.27497	13.5335	3.69811	4.5171	15.7645	4.36537	0.969642	0.0485863	up	no
ENSG00000291104	BTN2A3P	139.755	331.172	136.83	182.943	181.706	106.952	0.503867	0.36741	up	no
ENSG00000071054	MAP4K4	5723.52	6841.57	5092.29	3734.51	5603.86	6486.94	0.695715	0.158061	up	no
ENSG00000274363	ENSG00000274363	2.75832	6.36869	11.0943	0	0	0	0.0317629	5.18022	up	yes
ENSG00000124570	SERPINB6	14381.9	21353.4	19609.8	23630.1	15933.7	18564.8	0.857415	-0.0707786	down	no
ENSG00000261535	ENSG00000261535	0	0	16.0251	0	6.63767	0	0.661999	1.23925	up	no
ENSG00000168883	USP39	7262.67	14294.5	10383.1	10791.4	12540.2	11366.3	0.771239	-0.119462	down	no
	MSTRG.25343	418.346	453.769	353.786	477.683	449.702	299.028	0.999478	-0.000277007	down	no
ENSG00000155621	C9orf85	831.175	1071.53	982.464	767.907	944.209	799.954	0.601754	0.199617	up	no
ENSG00000257923	CUX1	713.487	1743.43	0	1186.87	1721.65	667.902	0.791092	-0.541569	down	no
ENSG00000158234	FAIM	545.229	632.093	442.54	555.603	642.195	907.997	0.369656	-0.377878	down	no
ENSG00000090857	PDPR	3338.49	2557.03	203.396	335.395	57.2499	1424.2	0.210497	1.7473	up	no
ENSG00000246082	NUDT16L2P	69.8776	171.955	81.3584	111.798	107.033	126.596	0.867362	-0.0926481	down	no
ENSG00000186187	ZNRF1	4847.3	5148.29	7393.75	8331.79	5305.99	4620.74	0.868512	-0.070401	down	no
ENSG00000158805	ZNF276	775.089	554.076	666.892	1236.56	657.96	828.329	0.299174	-0.447736	down	no
ENSG00000204560	DHX16	10009	10995.5	11930.1	12974.2	10597.9	11289.9	0.820573	-0.0820495	down	no
ENSG00000268628	ENSG00000268628	11.0333	23.8826	27.1195	5.64637	22.4022	0	0.375576	1.12736	up	no
ENSG00000226312	CFLAR-AS1	37.6971	31.0474	17.2578	25.9733	10.7862	18.5528	0.434554	0.64786	up	no
ENSG00000248712	CCDC153	12.8722	48.5613	32.0503	30.4904	29.8695	31.6489	0.973915	0.0253659	up	no
ENSG00000236739	CLIC4P1	27.5832	18.31	40.6792	27.1026	29.0398	50.2018	0.682513	-0.302692	down	no
ENSG00000178922	HYI	649.126	665.528	823.445	2011.24	236.467	467.095	0.607413	-0.344239	down	no
ENSG00000167632	TRAPPC9	2328.03	1673.37	3091.62	2768.98	2881.58	2949.9	0.490952	-0.278246	down	no
ENSG00000273802	H2BC8	0	4.77652	0	0	0	12.0048	0.671698	-1.30179	down	no
ENSG00000130332	LSM7	7093.49	7511.08	6947.51	14652.3	5651.15	7299.99	0.43806	-0.356972	down	no
ENSG00000279064	ENSG00000279064	9.19441	3.98043	7.39622	5.64637	11.6159	7.6394	0.817594	-0.286627	down	no
ENSG00000161682	FAM171A2	3284.24	2084.16	3738.79	4658.26	2636.82	2357.3	0.8534	-0.0839313	down	no
ENSG00000186310	NAP1L3	0	9.55304	0	0	3.31884	5.45671	0.958236	0.136987	up	no
ENSG00000041880	PARP3	4405.04	5187.3	3973	4666.16	3853.17	4040.15	0.763363	0.111239	up	no
ENSG00000116685	KIAA2013	22283.6	22440.1	32362.1	37235.6	17225.6	18211.2	0.851894	0.0850597	up	no
ENSG00000147955	SIGMAR1	39643.6	43771.2	48490.8	60242.3	31264.3	37195.1	0.931772	0.0354809	up	no
ENSG00000246548	LINC02288	5.51665	0	4.93081	0	14.1051	0	0.851602	-0.454755	down	no
ENSG00000157837	SPPL3	4879.48	5204.81	6381.7	6126.32	6520.69	5769.93	0.658834	-0.161608	down	no
ENSG00000180776	ZDHHC20	204.116	505.515	940.552	1044.58	847.963	1086.98	0.121584	-0.853288	down	no
ENSG00000204219	TCEA3	17.4694	5.57261	11.0943	7.90492	14.1051	21.8269	0.728022	-0.364193	down	no
ENSG00000155506	LARP1	19933.5	27014.4	19969.8	15139.1	27789.5	26322.1	0.905722	-0.0494389	down	no
ENSG00000112983	BRD8	794.397	1126.46	700.175	556.733	962.463	970.204	0.86532	0.0745013	up	no
ENSG00000227782	ENSG00000227782	0	0	4.93081	0	4.14855	5.45671	0.720623	-1.00382	down	no
ENSG00000141027	NCOR1	4973.26	3010.8	3505.81	2578.13	6168.89	4118.73	0.723363	-0.163267	down	no
ENSG00000166889	PATL1	2397.9	2671.67	2396.37	3052.43	4463.01	1427.48	0.587752	-0.26052	down	no
ENSG00000200259	SNORD35A	843412	1.28073e+06	1.19535e+06	1.76416e+06	852682	842365	0.895652	-0.0594783	down	no
ENSG00000164024	METAP1	3970.15	4102.23	3754.81	2988.06	4642.22	4741.88	0.867395	-0.0650135	down	no
	MSTRG.26690	153.547	234.846	126.968	211.174	126.116	165.884	0.939532	0.0377216	up	no
ENSG00000167992	VWCE	66.1998	44.5809	33.283	40.6539	25.721	0	0.289808	1.11879	up	no
ENSG00000228393	LINC01004	32.1805	101.103	118.339	179.555	47.2934	87.3074	0.646613	-0.319636	down	no
ENSG00000183530	PRR14L	1271.59	293.756	612.653	325.231	1140.85	988.756	0.780763	-0.172949	down	no
ENSG00000107643	MAPK8	714.406	655.179	514.037	616.584	732.633	642.801	0.837579	-0.0804872	down	no
ENSG00000167874	TMEM88	1698.21	1609.69	2374.19	1770.7	1867.68	2434.79	0.808697	-0.0962141	down	no
ENSG00000289133	ENSG00000289133	7.35553	15.1256	0	0	10.7862	14.1875	0.934934	-0.142071	down	no
ENSG00000140905	GCSH	1159.42	2362.79	1473.08	2665.09	1763.13	1877.11	0.447519	-0.33574	down	no
ENSG00000152049	KCNE4	394.44	730.808	489.383	459.615	292.887	269.562	0.153666	0.660596	up	no
ENSG00000226944	RNF207-AS1	45.0526	30.2513	19.7232	0	20.7427	61.1152	0.849618	0.217485	up	no
ENSG00000235554	SRSF6P2	6.43609	17.5139	4.93081	11.2927	12.4456	19.6442	0.595981	-0.571201	down	no
ENSG00000279476	ENSG00000279476	7.35553	15.1256	0	0	0	3.27403	0.229183	2.81151	up	no
ENSG00000279681	ENSG00000279681	0	2.38826	0	0	0	8.73074	0.60146	-1.83051	down	no
ENSG00000278790	DUX4L12	1.83888	3.98043	3.69811	2.25855	1.65942	2.18269	0.736571	0.645118	up	no
ENSG00000279841	ENSG00000279841	10.1139	23.0865	13.5597	11.2927	6.63767	7.6394	0.397195	0.879938	up	no
ENSG00000279294	ENSG00000279294	3.67777	3.98043	8.62892	0	4.97826	8.73074	0.889493	0.23625	up	no
ENSG00000100902	PSMA6	2132.18	2440.01	2067.24	1544.85	2358.86	2820.03	0.964363	-0.0181885	down	no
ENSG00000164825	DEFB1	380.649	540.543	294.616	724.995	484.55	492.195	0.278795	-0.483766	down	no
ENSG00000232995	ENSG00000232995	102.977	46.173	62.8678	75.6614	72.1847	21.8269	0.640974	0.319759	up	no
ENSG00000165916	PSMC3	37023.1	53569.5	51340.8	66561.7	39100.1	50169	0.740069	-0.134759	down	no
ENSG00000111981	ULBP1	490.062	517.456	400.628	444.934	701.934	181.163	0.875195	0.0839942	up	no
ENSG00000114904	NEK4	834.853	708.517	691.546	399.763	860.409	895.992	0.909956	0.0515194	up	no
ENSG00000233237	LINC00472	200.438	206.186	175.044	145.676	207.427	170.249	0.732229	0.152	up	no
ENSG00000276180	H4C9	35.8582	41.3965	11.0943	33.8782	24.0616	14.1875	0.720906	0.301038	up	no
ENSG00000172478	MAB21L4	30.3416	20.6983	16.0251	20.3269	23.2319	242.278	0.0242792	-2.0875	down	yes
ENSG00000227646	STEAP2-AS1	12.8722	0	0	16.9391	19.913	4.36537	0.324613	-1.6716	down	no
ENSG00000264548	ENSG00000264548	0	27.0669	51.7735	16.9391	0	13.0961	0.363881	1.39706	up	no
ENSG00000133107	TRPC4	9.19441	0	0	0	0	29.4662	0.502795	-1.67146	down	no
ENSG00000163710	PCOLCE2	2904.52	4705.67	3640.17	4006.67	2630.18	2895.33	0.558684	0.239206	up	no
ENSG00000243695	ENSG00000243695	1828.77	1616.06	1415.14	1072.81	1589.72	1974.24	0.869617	0.067873	up	no
ENSG00000259291	ZNF710-AS1	105.736	100.307	41.9119	40.6539	125.286	89.4901	0.948153	-0.0420745	down	no
ENSG00000140563	MCTP2	1.83888	0	0	0	4.14855	31.6489	0.0552284	-4.25318	down	no
ENSG00000221411	MIR1227	12797.7	9898.54	12246.9	15152.6	9190.69	9275.32	0.890375	0.0557599	up	no
ENSG00000166922	SCG5	102.058	44.5809	40.6792	50.8174	92.0977	58.9325	0.865888	-0.108457	down	no
ENSG00000204866	IGFL2	93.783	117.821	110.943	103.893	109.522	90.5814	0.86128	0.0849471	up	no
ENSG00000218350	LYPLA1P3	13.7916	29.4552	17.2578	11.2927	47.2934	42.5624	0.38617	-0.74041	down	no
ENSG00000171262	FAM98B	1654.08	1303.99	1484.17	940.686	1780.56	2274.36	0.706671	-0.169473	down	no
ENSG00000231441	DST-AS1	3.67777	14.3296	17.2578	18.0684	20.7427	24.0095	0.387121	-0.839903	down	no
ENSG00000177984	LCN15	35.8582	75.6282	46.8427	93.7298	12.4456	21.8269	0.707257	0.313565	up	no
ENSG00000179331	RAB39A	56.0859	46.173	112.176	12.422	103.714	96.0381	0.990266	0.0095401	up	no
ENSG00000132141	CCT6B	114.93	88.3656	166.415	73.4029	102.054	65.4806	0.252395	0.612844	up	no
ENSG00000236882	LINC01554	0	0	6.16351	0	4.14855	14.1875	0.504022	-1.61335	down	no
ENSG00000143924	EML4	4873.04	2093.71	3033.68	1422.89	4809	4286.79	0.89305	-0.0729788	down	no
ENSG00000260668	ENSG00000260668	176.533	270.669	311.874	257.475	226.511	208.446	0.770098	0.131875	up	no
ENSG00000173898	SPTBN2	193.083	2794.26	3781.93	194.235	2455.94	409.253	0.397746	1.14558	up	no
ENSG00000130787	HIP1R	3199.66	5024.9	5497.85	9143.74	5551.59	2794.93	0.488984	-0.35003	down	no
ENSG00000274102	OR4M2	0	6.36869	0	0	0	5.45671	0.943006	0.244907	up	no
ENSG00000268738	HSFX2	1.83888	12.7374	0	14.6806	14.1051	10.9134	0.32484	-1.41411	down	no
ENSG00000091490	SEL1L3	4857.41	6912.42	4594.28	3751.45	5817.09	5068.19	0.690342	0.160954	up	no
ENSG00000164548	TRA2A	2526.63	2022.06	1453.36	140.03	3965.18	3902.64	0.597847	-0.415977	down	no
ENSG00000117395	EBNA1BP2	10117.5	18429.4	10934.1	12802.6	14018.8	18881.3	0.619052	-0.211086	down	no
ENSG00000249471	ZNF324B	1632.93	1410.67	1672.78	1474.83	1750.69	1371.82	0.921776	0.0366588	up	no
ENSG00000230067	HSPD1P6	0.919441	2.38826	0	5.64637	7.46738	1.09134	0.333935	-2.0554	down	no
ENSG00000258713	C20orf141	80.9108	50.9496	69.0313	153.581	76.3333	72.0286	0.311509	-0.587359	down	no
ENSG00000284000	MIR4458	168.258	154.441	117.107	185.201	161.793	157.153	0.668962	-0.195216	down	no
ENSG00000168916	ZNF608	29.4221	45.3769	40.6792	18.0684	47.2934	88.3987	0.579087	-0.413007	down	no
ENSG00000139990	DCAF5	4312.18	5879.9	4244.2	3362.98	4696.98	3816.42	0.467811	0.281601	up	no
ENSG00000253636	ENSG00000253636	10.1139	0	0	4.5171	0	0	0.713165	1.1809	up	no
ENSG00000278799	MIR6823	13456.9	16836.4	22805	25834.4	4400.78	5199.16	0.360778	0.583542	up	no
ENSG00000124356	STAMBP	3744.89	5075.85	3573.6	3508.66	4071.38	3628.71	0.701167	0.145104	up	no
ENSG00000171786	NHLH1	15.6305	13.5335	0	0	25.721	8.73074	0.884747	-0.239161	down	no
ENSG00000226833	PPP1CB-DT	31.261	119.413	77.6603	94.8591	89.6086	91.6728	0.660687	-0.272638	down	no
ENSG00000163867	ZMYM6	1371.81	1700.44	1179.7	1601.31	1227.97	1318.34	0.925966	0.0361901	up	no
ENSG00000274259	SYNGAP1-AS1	14.7111	5.57261	1.2327	12.422	9.1268	4.36537	0.849198	-0.256937	down	no
ENSG00000144476	ACKR3	671.192	703.741	661.961	525.113	564.202	376.513	0.235001	0.47441	up	no
ENSG00000145777	TSLP	8.27497	6.36869	9.86162	24.844	12.4456	0	0.663313	-0.608439	down	no
ENSG00000213759	UGT2B11	0	0	11.0943	0	0	0	0.272926	4.30911	up	no
ENSG00000107859	PITX3	89.1858	97.9187	107.245	125.35	58.9094	74.2113	0.728656	0.189467	up	no
ENSG00000271714	FAM169A-AS1	22.0666	23.0865	12.327	13.5513	12.4456	9.82208	0.45584	0.687622	up	no
ENSG00000283172	MIR548D1	2627.76	343.113	1002.19	389.6	1863.53	2698.89	0.66676	-0.317822	down	no
ENSG00000213672	NCKIPSD	644.528	808.028	854.263	523.984	2299.95	1948.05	0.0556384	-1.04896	down	no
ENSG00000188177	ZC3H6	286.866	64.483	140.528	91.4713	258.04	115.682	0.905078	0.0782916	up	no
ENSG00000263786	ENSG00000263786	11.0333	7.16478	1.2327	3.38782	35.6775	22.9182	0.172826	-1.66162	down	no
ENSG00000265800	ENSG00000265800	0	1.59217	2.46541	1.12927	8.29709	2.18269	0.484758	-1.55034	down	no
ENSG00000109089	CDR2L	7840.08	7419.53	9786.43	7527.75	6646.8	8460.09	0.695004	0.146032	up	no
ENSG00000204382	XAGE1B	2900.84	5284.42	2697.15	5338.08	2350.57	3482.47	0.937448	-0.0375763	down	no
ENSG00000156384	SFR1	699.695	395.655	0	0	398.26	749.752	0.982282	-0.0676517	down	no
ENSG00000279412	ENSG00000279412	17.4694	10.3491	0	31.6197	17.4239	3.27403	0.505685	-0.898201	down	no
ENSG00000151012	SLC7A11	5786.96	2120.78	3705.5	1593.41	7674.81	6414.91	0.468088	-0.433514	down	no
ENSG00000250072	SH3TC2-DT	0	10.3491	0	0	7.46738	22.9182	0.46716	-1.53016	down	no
ENSG00000090861	AARS1	56908.8	61924.4	51456.7	86483.3	40022.7	39159.6	0.92956	0.0397294	up	no
ENSG00000139675	HNRNPA1L2	18.3888	35.8239	19.7232	14.6806	30.6992	31.6489	0.943682	-0.0568937	down	no
ENSG00000130751	NPAS1	1898.65	1188.56	1842.89	1573.08	1474.39	900.358	0.457844	0.320333	up	no
ENSG00000285710	ENSG00000285710	0	4.77652	0	6.77565	1.65942	0	0.785873	-0.789267	down	no
ENSG00000167526	RPL13	412775	519857	603454	861129	384536	377362	0.864191	-0.079426	down	no
ENSG00000237126	ENSG00000237126	0	8.75695	27.1195	0	5.80797	6.54806	0.389479	1.52262	up	no
ENSG00000182600	SNORC	3354.12	2773.57	1657.98	1176.7	2786.16	2479.53	0.572288	0.273233	up	no
ENSG00000008086	CDKL5	1417.78	312.066	885.08	499.14	1262.82	907.997	0.958533	-0.0305057	down	no
ENSG00000148841	ITPRIP	26.6638	28.6591	13.5597	20.3269	29.0398	29.4662	0.810432	-0.188859	down	no
ENSG00000123154	WDR83	2556.97	2252.93	2308.85	3605.78	2492.45	1786.53	0.724562	-0.147398	down	no
ENSG00000274213	ENSG00000274213	244.571	343.113	133.132	634.653	170.09	207.355	0.427788	-0.487377	down	no
ENSG00000121073	SLC35B1	7372.08	15956	9367.31	12635.5	9569.87	8329.13	0.824129	0.0986887	up	no
ENSG00000187260	WDR86	184.808	89.9578	87.5219	137.772	88.7789	67.6632	0.598795	0.302005	up	no
ENSG00000257542	OR7E47P	4.59721	18.31	4.93081	6.77565	4.14855	9.82208	0.729404	0.442176	up	no
ENSG00000121060	TRIM25	562.698	836.687	568.276	635.782	800.67	890.536	0.55773	-0.241604	down	no
ENSG00000121075	TBX4	34.0193	21.4943	16.0251	14.6806	51.442	51.2931	0.374198	-0.713903	down	no
ENSG00000229659	RPL26P6	4.59721	2.38826	0	2.25855	2.48913	0	0.831612	0.562048	up	no
ENSG00000161654	LSM12	1765.33	4206.52	3500.88	3815.82	385.815	500.926	0.174283	1.01053	up	no
ENSG00000177602	HASPIN	1449.04	1860.45	1543.34	1551.62	1285.22	2244.89	0.871381	-0.0662695	down	no
	MSTRG.12211	452.365	493.574	414.188	616.584	383.326	288.114	0.861118	0.0791935	up	no
ENSG00000253525	CPP	0	0	4.93081	3.38782	2.48913	1.09134	0.841094	-0.541363	down	no
ENSG00000096872	IFT74	1559.37	599.453	814.816	571.413	901.064	680.998	0.338395	0.465292	up	no
ENSG00000168724	DNAJC21	1336.87	1057.2	936.854	747.58	1451.16	1800.72	0.565467	-0.263852	down	no
ENSG00000180066	LINC02870	1586.04	1325.48	2358.16	2557.81	1501.77	1645.74	0.793236	-0.114741	down	no
ENSG00000162494	LRRC38	23.9055	52.5417	32.0503	21.4562	37.3369	70.9373	0.733093	-0.25435	down	no
ENSG00000272669	ENSG00000272669	45.9721	58.1143	22.1886	20.3269	78.8224	74.2113	0.540765	-0.454221	down	no
ENSG00000103061	SLC7A6OS	1328.59	2092.91	1109.43	1591.15	1598.85	1840	0.718466	-0.150393	down	no
ENSG00000291151	NSUN5P1	1814.98	2149.43	1969.86	2476.5	1490.99	1734.14	0.884383	0.0578729	up	no
ENSG00000101191	DIDO1	1586.96	2207.55	1783.72	1298.67	2571.27	3567.6	0.377499	-0.414993	down	no
ENSG00000189269	DRICH1	0	4.77652	0	22.5855	0	0	0.411313	-2.20679	down	no
ENSG00000278709	NKILA	1261.47	2489.36	1532.25	1571.95	1050.41	1047.69	0.235095	0.525892	up	no
ENSG00000126858	RHOT1	2091.73	851.813	1283.24	813.078	1646.14	1490.77	0.842696	0.0975023	up	no
ENSG00000104341	LAPTM4B	16423.1	14480.8	15576.4	13088.3	19487.4	17823.8	0.756464	-0.116805	down	no
ENSG00000140386	SCAPER	447.768	160.81	272.427	198.752	371.71	288.114	0.945115	0.0361703	up	no
ENSG00000260220	CCDC187	12.8722	13.5335	14.7924	9.0342	7.46738	0	0.324689	1.31462	up	no
ENSG00000181045	SLC26A11	3162.88	2665.3	3327.06	2757.69	3005.21	2315.83	0.628261	0.180349	up	no
ENSG00000107819	SFXN3	7287.49	9844.41	11146.1	16397.1	6707.37	7605.57	0.801036	-0.119011	down	no
ENSG00000170348	TMED10	17971.4	18387.2	17187.6	15683.4	19075.8	16509.8	0.860665	0.0626909	up	no
ENSG00000150556	LYPD6B	0	4.77652	20.9559	0	0	54.5671	0.765799	-1.08674	down	no
ENSG00000134508	CABLES1	1028.86	956.896	1217.91	1204.94	1491.82	1862.92	0.197128	-0.509444	down	no
ENSG00000223612	ENSG00000223612	973.689	947.343	882.615	907.937	1047.92	1341.26	0.54642	-0.233788	down	no
ENSG00000210195	MT-TT	285.027	178.323	102.314	83.5663	306.992	317.581	0.602252	-0.323597	down	no
ENSG00000139641	ESYT1	1926.23	1838.16	2422.26	2501.34	2084.23	1788.71	0.91056	-0.043227	down	no
ENSG00000228146	CASP16P	15.6305	5.57261	9.86162	5.64637	0	14.1875	0.657417	0.657829	up	no
ENSG00000178301	AQP11	333.757	395.655	432.679	438.159	354.286	425.624	0.866184	-0.0678616	down	no
ENSG00000156531	PHF6	2876.01	839.075	1853.98	911.325	2021.17	1850.92	0.683903	0.21919	up	no
ENSG00000243824	RPL12P6	13.7916	64.483	27.1195	68.8858	16.5942	43.6537	0.734554	-0.284283	down	no
ENSG00000184205	TSPYL2	1729.47	2561.81	1637.03	1482.74	2000.43	1659.93	0.61014	0.205054	up	no
ENSG00000068394	GPKOW	9356.24	12610.8	10704.8	15183.1	10641.9	10827.2	0.667522	-0.165824	down	no
ENSG00000227376	FTH1P16	19.3083	48.5613	48.0754	56.4637	23.2319	38.197	0.976636	-0.0214968	down	no
ENSG00000198874	TYW1	1834.29	2171.72	1569.23	1401.43	2115.76	1674.12	0.794465	0.102935	up	no
ENSG00000084073	ZMPSTE24	4797.65	2564.2	4182.56	2285.65	3943.61	3929.92	0.67655	0.184293	up	no
ENSG00000283691	Y_RNA	2.75832	3.98043	2.46541	5.64637	14.9348	7.6394	0.243148	-1.61294	down	no
ENSG00000140285	FGF7	0	0	4.93081	7.90492	0	5.45671	0.574239	-1.47538	down	no
ENSG00000204677	FAM153CP	280.43	587.512	193.534	696.763	324.416	367.782	0.484643	-0.386096	down	no
ENSG00000266473	HELZ-AS1	30.3416	15.1256	35.7484	31.6197	14.1051	15.2788	0.622645	0.412047	up	no
ENSG00000137693	YAP1	2598.34	2481.4	2954.79	1894.92	2837.61	2008.07	0.513458	0.253121	up	no
ENSG00000125945	ZNF436	621.542	607.414	462.263	301.516	794.862	634.07	0.944672	-0.0333291	down	no
ENSG00000227533	SLC2A1-DT	91.0247	109.064	76.4276	242.794	46.4637	54.5671	0.657474	-0.310833	down	no
ENSG00000260507	ENSG00000260507	16.5499	0	4.93081	11.2927	0	0	0.67958	0.93869	up	no
ENSG00000255320	ENSG00000255320	1107.01	1095.42	954.112	955.367	1295.18	1117.53	0.805573	-0.0936215	down	no
ENSG00000245156	ENSG00000245156	14.7111	12.7374	0	51.9466	9.1268	10.9134	0.277216	-1.37162	down	no
ENSG00000174871	CNIH2	53.3276	0	101.082	14.6806	213.235	8.73074	0.767218	-0.618148	down	no
ENSG00000101413	RPRD1B	125.044	169.566	67.7986	161.486	152.667	197.533	0.345437	-0.493537	down	no
ENSG00000160972	PPP1R16A	7517.35	4712.83	5453.48	4549.85	4835.55	8616.15	0.953327	-0.025679	down	no
ENSG00000147894	C9orf72	303.416	152.849	194.767	81.3078	224.851	201.898	0.519902	0.356339	up	no
ENSG00000126214	KLC1	3476.41	4590.24	3855.89	2887.56	4529.38	5103.12	0.862409	-0.0705528	down	no
ENSG00000185090	MANEAL	892.778	999.089	1532.25	1569.69	1140.02	1438.39	0.506089	-0.27699	down	no
ENSG00000233728	ENSG00000233728	0.919441	0.796087	0	0	11.6159	3.27403	0.220011	-3.06572	down	no
ENSG00000126215	XRCC3	9777.34	4989.08	6827.94	12155.5	6721.48	10125.5	0.33615	-0.425499	down	no
ENSG00000179627	ZBTB42	3738.45	1402.7	3903.97	2740.75	2675.81	4849.93	0.718196	-0.182828	down	no
ENSG00000165417	GTF2A1	1507.88	605.822	1188.33	629.006	1438.72	1089.16	0.898314	0.0643844	up	no
ENSG00000038532	CLEC16A	1082.18	983.963	1214.21	1779.74	840.496	1324.89	0.538031	-0.266076	down	no
ENSG00000207031	SNORD59A	199448	312009	257049	341251	219203	233616	0.907331	-0.047208	down	no
ENSG00000124762	CDKN1A	81587.6	67874.4	79619	93173.1	58014.9	64701.3	0.826127	0.0855687	up	no
ENSG00000074657	ZNF532	698.776	313.658	1046.56	4.5171	0	1130.63	0.726944	0.859101	up	no
ENSG00000175054	ATR	1273.43	225.293	654.565	263.121	932.593	1060.78	0.918504	-0.0678429	down	no
ENSG00000188732	FAM221A	83.6692	105.083	66.5659	73.4029	156.815	74.2113	0.656065	-0.254589	down	no
ENSG00000146374	RSPO3	4995.33	4118.95	3846.03	2290.17	6144	5104.21	0.892125	-0.0630102	down	no
ENSG00000158806	NPM2	0	0	4.93081	5.64637	2.48913	0	0.79566	-0.756473	down	no
ENSG00000147234	FRMPD3	81.8303	30.2513	20.9559	44.0417	87.9492	153.879	0.13295	-1.10012	down	no
ENSG00000133027	PEMT	11870	11228.8	16006.6	21107.3	9500.17	9876.65	0.913305	-0.0499831	down	no
ENSG00000272402	ENSG00000272402	4.59721	3.18435	9.86162	0	6.63767	0	0.50997	1.36623	up	no
ENSG00000070731	ST6GALNAC2	13.7916	14.3296	0	5.64637	20.7427	152.788	0.0300956	-2.65376	down	yes
ENSG00000259254	ENSG00000259254	923.119	136.131	422.817	313.938	487.869	971.295	0.697059	-0.258727	down	no
ENSG00000278921	EPB41L4A-DT	168.258	121.005	89.9873	85.8249	93.7572	94.9468	0.359584	0.467667	up	no
ENSG00000263276	ENSG00000263276	2443.88	1526.89	1394.19	1324.64	2387.9	1730.87	0.961972	-0.0210219	down	no
ENSG00000149428	HYOU1	29505.8	53974.7	31589.2	40209	29080.5	20675.5	0.42914	0.355086	up	no
ENSG00000275924	MIR6807	150253	119479	165959	204472	144187	166432	0.527614	-0.241521	down	no
ENSG00000138668	HNRNPD	0	11.9413	9.86162	0	9.1268	10.9134	0.94842	0.116692	up	no
ENSG00000163933	RFT1	531.437	773	319.27	460.744	686.999	989.848	0.428578	-0.395816	down	no
ENSG00000224481	ENSG00000224481	4.59721	7.16478	1.2327	0	0	0	0.108987	4.5536	up	no
ENSG00000245849	RAD51-AS1	45.0526	73.24	108.478	65.4979	86.2898	57.8412	0.855139	0.108141	up	no
ENSG00000097007	ABL1	30612.8	33453.2	36084.9	33277.5	31317.4	29600.5	0.803726	0.0884448	up	no
ENSG00000220960	ENSG00000220960	0	2.38826	3.69811	3.38782	0	9.82208	0.623755	-1.12436	down	no
ENSG00000280649	ENSG00000280649	755.781	761.059	637.307	1203.81	692.807	408.162	0.841787	-0.0971691	down	no
ENSG00000225871	ENSG00000225871	3.67777	7.96087	18.4905	25.9733	26.5507	8.73074	0.320671	-1.04264	down	no
ENSG00000261101	ENSG00000261101	0	2.38826	7.39622	0	4.14855	7.6394	0.895085	-0.288899	down	no
ENSG00000275976	SPDYE11	21.1472	26.2709	35.7484	25.9733	20.7427	21.8269	0.715238	0.276402	up	no
ENSG00000124399	NDUFB4P12	45.0526	30.2513	6.16351	70.015	19.913	31.6489	0.522824	-0.566359	down	no
ENSG00000176244	ACBD7	68.0387	36.62	81.3584	55.3345	62.2282	175.706	0.322239	-0.659133	down	no
ENSG00000185278	ZBTB37	345.71	196.633	252.704	76.7907	220.703	214.994	0.247139	0.632109	up	no
ENSG00000143811	PYCR2	28.5027	10.3491	41.9119	24.844	11.6159	9.82208	0.384987	0.800133	up	no
ENSG00000283355	ENSG00000283355	11.0333	0	0	0	0	0	0.272298	4.3131	up	no
ENSG00000182552	RWDD4	707.97	442.624	658.263	376.049	673.724	783.584	0.965427	-0.0199432	down	no
ENSG00000248206	ENSG00000248206	4.59721	0	0	0	0	14.1875	0.588147	-1.61353	down	no
ENSG00000232648	ING2-DT	0	36.62	19.7232	59.8516	23.2319	24.0095	0.421511	-0.922112	down	no
ENSG00000078177	N4BP2	570.973	123.393	391.999	194.235	378.347	407.071	0.803781	0.148286	up	no
ENSG00000106052	TAX1BP1	7184.52	2299.1	4127.09	2088.03	4745.94	4130.73	0.553004	0.311797	up	no
ENSG00000122378	PRXL2A	5379.65	7263.5	5969.98	5479.24	6960.43	7456.05	0.800036	-0.0961264	down	no
ENSG00000224086	PPM1F-AS1	330.079	472.079	258.868	392.988	445.554	284.84	0.857093	-0.0816552	down	no
ENSG00000275162	ENSG00000275162	0	0.796087	0	13.5513	0	0	0.258487	-3.70041	down	no
ENSG00000172932	ANKRD13D	6879.26	4457.29	6145.02	6777.91	4879.52	4450.49	0.769924	0.118059	up	no
ENSG00000276548	ENSG00000276548	3.67777	8.75695	0	10.1635	10.7862	9.82208	0.38447	-1.27666	down	no
ENSG00000214189	ZNF788P	7.35553	3.98043	4.93081	0	0	21.8269	0.827918	-0.418692	down	no
ENSG00000198326	TMEM239	7.35553	1.59217	4.93081	0	0	0	0.0923139	4.63941	up	no
ENSG00000179044	EXOC3L1	365.018	762.651	835.772	474.295	464.637	448.542	0.274101	0.5006	up	no
ENSG00000186493	IRX2-DT	674.87	765.039	824.678	1331.42	633.898	966.929	0.391525	-0.3725	down	no
ENSG00000281655	ENSG00000281655	13.7916	5.57261	0	18.0684	7.46738	20.7355	0.352452	-1.23703	down	no
ENSG00000163807	KIAA1143	1430.65	1133.63	1105.73	879.705	1284.39	1460.22	0.964582	0.0180586	up	no
ENSG00000238578	SNORD4A	0.919441	3.18435	1.2327	1.12927	5.80797	4.36537	0.584596	-1.07307	down	no
ENSG00000006210	CX3CL1	2445.71	1967.93	1124.22	1215.1	1581.43	1900.03	0.595015	0.237941	up	no
ENSG00000251102	CTBP2P4	64.3609	39.0082	23.4213	32.749	40.6558	26.1922	0.623235	0.349951	up	no
ENSG00000258317	ENSG00000258317	6.43609	7.16478	7.39622	16.9391	4.14855	3.27403	0.874198	-0.206934	down	no
ENSG00000281404	LINC01176	5.51665	1.59217	11.0943	6.77565	9.95651	34.923	0.211824	-1.52724	down	no
ENSG00000092841	MYL6	4861.09	10891.3	5030.66	9740	7513.02	7268.34	0.602611	-0.23855	down	no
ENSG00000139613	SMARCC2	921.28	3450.24	1307.9	1535.81	804.818	2403.14	0.658798	0.260068	up	no
ENSG00000135469	COQ10A	36.7777	0	181.207	0	160.964	895.992	0.451825	-2.27813	down	no
ENSG00000139579	NABP2	12.8722	74.8322	0	124.22	134.413	42.5624	0.0952557	-1.77046	down	no
ENSG00000137601	NEK1	405.474	101.103	240.377	98.2469	204.938	297.937	0.614672	0.312709	up	no
ENSG00000258947	TUBB3	95484	92986.1	121777	163094	57666.5	74793	0.884353	0.0700028	up	no
ENSG00000037637	FBXO42	2097.25	3770.27	3382.54	2663.96	1739.07	1339.08	0.126482	0.687945	up	no
ENSG00000116871	MAP7D1	22355.3	19654.6	14924.3	17247.4	19040.2	23743.2	0.843863	-0.0763884	down	no
ENSG00000277274	DUX4L22	0	3.18435	4.93081	2.25855	3.31884	2.18269	0.982268	0.0473781	up	no
ENSG00000104973	MED25	7100.85	9238.59	17371.2	19682.1	7643.28	4991.8	0.91562	0.0608903	up	no
ENSG00000291215	ENSG00000291215	183.888	128.966	231.748	112.927	276.293	170.249	0.936089	-0.0422879	down	no
ENSG00000134262	AP4B1	1038.97	1403.5	893.709	692.246	1162.42	1295.42	0.849396	0.0829624	up	no
ENSG00000290801	ENSG00000290801	0	5.57261	13.5597	3.38782	18.2536	0	0.915709	-0.199511	down	no
ENSG00000132429	POPDC3	797.156	825.542	739.622	765.648	680.362	718.103	0.734377	0.126694	up	no
ENSG00000123329	ARHGAP9	55.1665	15.1256	25.8868	40.6539	18.2536	0	0.543069	0.708639	up	no
ENSG00000226650	KIF4B	18.3888	17.5139	18.4905	16.9391	24.8913	27.2836	0.668759	-0.347501	down	no
ENSG00000032219	ARID4A	877.147	114.636	391.999	175.038	560.054	447.45	0.741096	0.226113	up	no
ENSG00000237181	PRKAR1B-AS1	0	7.16478	0	10.1635	0	0	0.874698	-0.480676	down	no
ENSG00000100385	IL2RB	54.247	129.762	25.8868	38.3953	37.3369	43.6537	0.255008	0.820126	up	no
ENSG00000197099	HRG-AS1	9.19441	13.5335	0	7.90492	4.14855	0	0.621932	0.926608	up	no
ENSG00000185818	NAT8L	3993.13	2759.24	3863.29	4264.14	3189.4	4467.96	0.669799	-0.16738	down	no
ENSG00000211979	IGHV7-81	4.59721	0	2.46541	2.25855	4.14855	3.27403	0.823402	-0.468164	down	no
ENSG00000101972	STAG2	724.52	0	276.125	0	1117.62	623.157	0.798913	-0.798793	down	no
ENSG00000237522	NONOP2	11.0333	2.38826	8.62892	0	5.80797	20.7355	0.860946	-0.271112	down	no
ENSG00000050426	LETMD1	322.724	858.181	627.446	503.657	730.974	82.942	0.50197	0.456336	up	no
ENSG00000287024	ENSG00000287024	6.43609	32.6396	19.7232	53.0759	32.3587	26.1922	0.278122	-0.919748	down	no
ENSG00000279267	ENSG00000279267	7.35553	0	23.4213	10.1635	14.1051	4.36537	0.954394	0.0841778	up	no
ENSG00000222036	POTEM	3.67777	0.796087	3.69811	3.38782	2.48913	5.45671	0.788278	-0.482081	down	no
ENSG00000050327	ARHGEF5	1465.59	1566.7	1752.9	1428.53	1690.12	2100.83	0.744035	-0.125422	down	no
ENSG00000281106	TMEM272	759.459	925.849	786.464	1143.96	669.575	634.07	0.972743	0.0145882	up	no
ENSG00000284122	MIR6717	764.056	978.391	1073.68	1036.67	1003.12	1130.63	0.65561	-0.171099	down	no
ENSG00000185404	SP140L	566.376	2079.38	1058.89	1435.31	1871.82	1042.23	0.663891	-0.231346	down	no
ENSG00000103175	WFDC1	3.67777	3.18435	2.46541	2.25855	0	0	0.434573	2.08829	up	no
ENSG00000263874	LASP1NB	24.8249	12.7374	4.93081	7.90492	0	30.5576	0.911759	0.154987	up	no
ENSG00000147121	KRBOX4	351.227	327.192	225.585	276.672	96.2463	96.0381	0.0898343	0.949269	up	no
ENSG00000168631	MUCL3	13.7916	5.57261	6.16351	0	5.80797	0	0.268009	2.08811	up	no
ENSG00000128242	GAL3ST1	40894.9	38726.4	48102.5	72839.4	11576.1	10608.9	0.521803	0.42667	up	no
ENSG00000204396	VWA7	400.876	36.62	40.6792	547.698	421.492	248.826	0.0911891	-1.34801	down	no
ENSG00000146067	FAM193B	940.589	1631.98	395.698	1626.16	1490.99	743.204	0.501875	-0.378593	down	no
ENSG00000207524	RNU6-33P	3.67777	0.796087	0	4.5171	1.65942	4.36537	0.582576	-1.20943	down	no
ENSG00000111907	TPD52L1	5916.61	9986.11	7886.83	7677.94	8970.82	8332.4	0.857	-0.0705051	down	no
ENSG00000152413	HOMER1	733.714	444.216	643.471	237.148	570.84	673.358	0.555489	0.297596	up	no
ENSG00000196628	TCF4	531.437	136.131	348.855	258.604	513.59	323.037	0.848039	-0.108907	down	no
ENSG00000119866	BCL11A	21.1472	8.75695	0	4.5171	0	8.73074	0.511109	1.19271	up	no
ENSG00000124786	SLC35B3	795.317	456.954	533.76	356.851	884.47	1065.15	0.471756	-0.369111	down	no
ENSG00000145740	SLC30A5	1609.02	1039.69	1039.17	1044.58	1415.48	1009.49	0.831623	0.0879249	up	no
ENSG00000197362	ZNF786	1267.91	1467.98	1140.25	717.09	1616.27	1221.21	0.777892	0.12477	up	no
ENSG00000162377	COA7	1999.79	3177.18	2430.89	2532.96	2332.31	2400.95	0.863676	0.0663827	up	no
ENSG00000204231	RXRB	7312.32	5300.35	7002.98	8155.62	6737.24	5989.29	0.813132	-0.0902866	down	no
ENSG00000142867	BCL10	1086.78	789.718	1041.63	579.318	1079.45	810.868	0.57312	0.240162	up	no
ENSG00000221585	MIR1226	33151.4	30443.9	42953.5	49196.9	27961.2	29802.4	0.989328	-0.00556248	down	no
ENSG00000251453	HAUS1P1	2.75832	0	0	5.64637	9.1268	0	0.358817	-2.40936	down	no
ENSG00000188931	CFAP126	57.9248	55.7261	61.6351	18.0684	73.8441	48.0191	0.64195	0.319138	up	no
ENSG00000158445	KCNB1	37.6971	46.173	16.0251	28.2319	57.2499	253.191	0.0336959	-1.75453	down	yes
ENSG00000232977	LINC00327	0	6.36869	18.4905	9.0342	3.31884	5.45671	0.76564	0.473675	up	no
ENSG00000226272	ARHGAP26-AS1	4.59721	7.16478	0	0	0	0	0.182081	4.41021	up	no
ENSG00000179362	HMGN2P46	19978.5	21409.2	21328.2	25243.8	12018.3	18194.9	0.670695	0.177484	up	no
ENSG00000164241	C5orf63	135.158	171.159	120.805	199.882	181.706	136.418	0.553915	-0.276919	down	no
ENSG00000184343	SRPK3	21.1472	21.4943	24.6541	9.0342	36.5072	15.2788	0.878505	0.134924	up	no
ENSG00000132128	LRRC41	17788.4	16177.3	21350.4	25304.8	13753.3	15442.5	0.958783	0.0214335	up	no
ENSG00000226790	HNRNPA3P1	6.43609	6.36869	6.16351	6.77565	2.48913	3.27403	0.672999	0.60751	up	no
ENSG00000281183	NPTN-IT1	10.1139	20.6983	6.16351	2.25855	8.29709	4.36537	0.299904	1.30212	up	no
ENSG00000238705	MIR1976	8991.22	7691.79	11112.8	11335.7	7922.06	9961.77	0.852479	-0.0720774	down	no
ENSG00000134709	HOOK1	397.199	170.363	336.528	142.289	315.29	293.571	0.615126	0.265848	up	no
ENSG00000127951	FGL2	4.59721	0	0	0	4.14855	3.27403	0.816876	-0.689131	down	no
ENSG00000149554	CHEK1	1583.28	982.371	1464.45	1103.3	2204.54	1484.23	0.572254	-0.250223	down	no
ENSG00000277895	ENSG00000277895	21.1472	5.57261	11.0943	42.9124	43.9746	44.745	0.0254482	-1.80226	down	yes
ENSG00000140807	NKD1	1288.14	1000.68	1257.36	1026.51	1968.07	2172.86	0.215337	-0.543406	down	no
ENSG00000086506	HBQ1	1185.16	864.55	1021.91	1859.92	849.622	731.199	0.733683	-0.163539	down	no
ENSG00000108306	FBXL20	840.37	1001.48	801.257	512.691	1145	950.559	0.966144	0.0189446	up	no
ENSG00000185115	NSMCE3	5679.39	7556.46	5505.25	6206.5	6125.74	5619.32	0.867259	0.0621416	up	no
ENSG00000287729	ENSG00000287729	8.27497	0	0	0	9.1268	0	0.960661	-0.149774	down	no
ENSG00000160563	MED27	3372.51	4958.82	4631.26	6141	4408.25	4560.72	0.573754	-0.221113	down	no
ENSG00000163743	RCHY1	761.298	467.303	353.786	322.973	803.988	733.382	0.64956	-0.233431	down	no
ENSG00000259706	HSP90B2P	16.5499	10.3491	9.86162	21.4562	21.5724	17.4615	0.425747	-0.716606	down	no
ENSG00000165156	ZHX1	1493.17	2840.44	2130.11	1238.81	1983.84	1763.61	0.38656	0.374349	up	no
ENSG00000288718	ENSG00000288718	0	2.38826	3.69811	6.77565	0	0	0.958864	-0.151914	down	no
ENSG00000200879	SNORD14E	29419.4	66294.9	34423.2	27916.8	30043.8	93160.3	0.703099	-0.215653	down	no
ENSG00000101365	IDH3B	13085.5	18094.3	22080.2	23332	10142.4	12309.3	0.637573	0.218231	up	no
ENSG00000224546	EIF4BP3	12.8722	19.1061	46.8427	32.749	29.0398	43.6537	0.587207	-0.42968	down	no
ENSG00000180447	GAS1	10.1139	13.5335	11.0943	11.2927	4.14855	110.226	0.0956157	-1.85052	down	no
ENSG00000080573	COL5A3	521.323	402.82	517.735	561.25	346.819	328.494	0.610254	0.221763	up	no
ENSG00000159079	CFAP298	3.67777	0	0	0	0	22.9182	0.333095	-2.62453	down	no
ENSG00000087095	NLK	787.042	954.508	811.118	627.877	866.217	705.007	0.580994	0.214929	up	no
ENSG00000274937	ENSG00000274937	0	3.18435	0	13.5513	0	3.27403	0.358329	-2.34756	down	no
ENSG00000167549	CORO6	340.193	383.714	359.949	544.311	332.713	326.311	0.72782	-0.150257	down	no
ENSG00000119632	IFI27L2	4146.68	4587.85	4087.64	7876.69	3879.72	3599.25	0.55796	-0.260055	down	no
ENSG00000132330	SCLY	15.6305	8.75695	3.69811	22.5855	16.5942	0	0.734186	-0.47502	down	no
ENSG00000166682	TMPRSS5	8.27497	11.9413	0	4.5171	6.63767	0	0.655601	0.859498	up	no
ENSG00000247877	FAM174A-DT	10.1139	6.36869	11.0943	24.844	0	0	0.929152	0.156954	up	no
ENSG00000266704	MIR4498	29989.4	29834.9	32486.6	32830.3	34127.6	31105.4	0.804476	-0.0872157	down	no
ENSG00000054118	THRAP3	9246.82	8524.5	6609.75	5029.79	8159.36	10654.8	0.940452	0.0321598	up	no
ENSG00000128245	YWHAH	5914.77	8938.46	5708.65	5070.44	7337.12	8284.38	0.982582	-0.00906064	down	no
ENSG00000075151	EIF4G3	1345.14	921.072	1322.69	756.614	1700.07	499.835	0.592237	0.279022	up	no
ENSG00000163156	SCNM1	5174.62	6586.82	6064.9	7716.34	5489.36	5078.02	0.925041	-0.0365164	down	no
ENSG00000242516	LINC00960	330.999	356.647	409.257	412.185	350.967	236.821	0.758947	0.13303	up	no
ENSG00000172888	ZNF621	844.047	467.303	452.402	342.17	959.144	591.508	0.842614	-0.102301	down	no
ENSG00000124587	PEX6	4654.21	3534.63	6295.41	6925.84	2885.73	4787.72	0.980439	-0.0114164	down	no
ENSG00000204673	AKT1S1	19067.4	16570.5	21842.3	30743.4	14446.9	14212.6	0.915995	-0.0474609	down	no
ENSG00000230385	ENSG00000230385	8.27497	0	0	0	7.46738	0	0.964914	0.137567	up	no
ENSG00000115317	HTRA2	8077.29	7565.21	9669.32	12791.3	7241.7	7016.24	0.818934	-0.0957734	down	no
ENSG00000119661	DNAL1	963.575	718.866	781.533	738.546	724.336	959.29	0.949818	0.0248112	up	no
ENSG00000153066	TXNDC11	4927.29	6872.62	4785.35	4169.28	5556.56	5463.26	0.744219	0.126894	up	no
ENSG00000255052	FAM66D	45.9721	49.3574	36.9811	24.844	38.1666	42.5624	0.618235	0.326539	up	no
ENSG00000270820	USP34-DT	60.6831	89.1617	106.012	79.0492	77.9927	54.5671	0.623456	0.271423	up	no
ENSG00000231822	SMC3P1	23.9055	12.7374	17.2578	7.90492	13.2753	34.923	0.952538	-0.0566087	down	no
ENSG00000197208	SLC22A4	490.982	721.255	436.377	416.702	473.764	522.753	0.595873	0.222929	up	no
ENSG00000276753	MIR6821	10523	11795.6	11095.6	13977	10889.1	8298.57	0.977824	0.0108215	up	no
ENSG00000101160	CTSZ	35044.5	49593.8	39455.1	50154.5	30806.3	31199.3	0.72018	0.145879	up	no
ENSG00000138036	DYNC2LI1	993.916	459.342	570.741	504.786	499.485	439.811	0.280436	0.487045	up	no
ENSG00000132604	TERF2	4501.59	5311.49	3487.32	4065.39	4427.33	4748.43	0.986325	0.00653178	up	no
ENSG00000108924	HLF	220.666	103.491	139.295	60.9808	324.416	288.114	0.401924	-0.540418	down	no
ENSG00000260025	CRIM1-DT	89.1858	106.676	75.1949	172.779	66.3767	28.3749	0.974981	0.0216557	up	no
ENSG00000267344	ENSG00000267344	10.1139	4.77652	7.39622	7.90492	6.63767	10.9134	0.873653	-0.191534	down	no
ENSG00000111679	PTPN6	8224.4	9668.47	9426.48	11821.3	8750.11	7699.42	0.897391	-0.0493757	down	no
ENSG00000273998	ENSG00000273998	32.1805	23.0865	49.3081	54.2052	61.3985	26.1922	0.52463	-0.44794	down	no
ENSG00000267534	S1PR2	785.203	584.328	763.043	666.272	761.673	939.646	0.705164	-0.151071	down	no
ENSG00000185760	KCNQ5	134.238	87.5695	179.975	109.54	88.7789	123.322	0.538069	0.319224	up	no
ENSG00000234832	NXT1-AS1	0	7.16478	22.1886	0	0	8.73074	0.415926	1.75371	up	no
ENSG00000180071	ANKRD18A	332.838	187.08	451.169	137.772	331.884	292.48	0.51639	0.347398	up	no
ENSG00000129116	PALLD	1771.76	623.336	802.489	238.277	442.235	1178.65	0.21291	0.782516	up	no
ENSG00000260005	ENSG00000260005	111.252	74.0361	72.7295	222.467	73.8441	78.5767	0.38235	-0.536407	down	no
ENSG00000243970	PPIEL	1.83888	0	0	9.0342	0	0	0.521979	-2.27622	down	no
ENSG00000269392	ENSG00000269392	11.9527	17.5139	6.16351	14.6806	25.721	4.36537	0.763928	-0.326888	down	no
ENSG00000265478	ENSG00000265478	6.43609	3.98043	0	0	0.829709	7.6394	0.89149	0.316764	up	no
ENSG00000269404	SPIB	42.2943	0	55.4716	58.7223	29.8695	17.4615	0.916512	-0.121697	down	no
ENSG00000278903	ENSG00000278903	46.8915	82.793	27.1195	70.015	48.1231	82.942	0.591537	-0.350457	down	no
ENSG00000133111	RFXAP	141.594	132.15	154.088	91.4713	164.282	233.547	0.707819	-0.19455	down	no
ENSG00000267309	ZNF566-AS1	150.788	113.84	136.83	135.513	237.297	217.177	0.243889	-0.556971	down	no
ENSG00000137563	GGH	6984.08	6768.33	6486.48	6173.75	7132.18	8175.25	0.813391	-0.0859357	down	no
ENSG00000130700	GATA5	338.354	170.363	258.868	193.106	169.261	137.509	0.195299	0.618268	up	no
ENSG00000183060	LYSMD4	719.003	725.235	650.867	570.284	853.771	844.699	0.773146	-0.114959	down	no
ENSG00000171806	METTL18	467.996	206.983	335.295	248.44	232.319	209.538	0.245019	0.549049	up	no
ENSG00000162733	DDR2	29.4221	11.9413	27.1195	36.1368	14.1051	51.2931	0.494644	-0.568577	down	no
ENSG00000196616	ADH1B	2.75832	0	4.93081	14.6806	0	0	0.709146	-0.942304	down	no
ENSG00000086289	EPDR1	5.51665	11.1452	7.39622	0	3.31884	0	0.152187	2.78499	up	no
ENSG00000175938	ORAI3	14462.8	11325.1	17026.1	14250.3	11240.9	13723.6	0.740546	0.126671	up	no
ENSG00000133315	MACROD1	7619.41	6029.56	8294.86	10049.4	5342.5	5880.15	0.915568	0.0448657	up	no
ENSG00000290689	ENSG00000290689	10.1139	14.3296	9.86162	24.844	13.2753	6.54806	0.716159	-0.374482	down	no
ENSG00000206418	RAB12	1921.63	2029.23	1871.24	1657.78	2377.95	3174.72	0.4518	-0.308527	down	no
ENSG00000166813	KIF7	914.844	969.634	659.496	534.147	972.419	484.556	0.436013	0.353206	up	no
ENSG00000129245	FXR2	17001.4	16971.8	20736.5	22300.9	17079.6	18504.8	0.825496	-0.0814042	down	no
ENSG00000237506	RPSAP15	2976.23	14914.7	18854.2	30677.9	1012.25	0	0.934189	0.213569	up	no
	MSTRG.28686	26.6638	25.4748	0	38.3953	43.1449	10.9134	0.476353	-0.817484	down	no
ENSG00000268869	ESPNP	0	0	0	13.5513	0	0	0.202798	-4.66335	down	no
ENSG00000254087	LYN	2831.88	2541.9	2300.22	1262.53	2714.81	2836.4	0.699686	0.171475	up	no
ENSG00000196329	GIMAP5	77.2331	158.421	163.949	199.882	4.14855	31.6489	0.416987	0.764405	up	no
ENSG00000240785	RPL36AP21	0	6.36869	0	1.12927	3.31884	0	0.867898	0.520748	up	no
ENSG00000179603	GRM8	4.59721	3.98043	7.39622	0	3.31884	0	0.316015	2.20137	up	no
ENSG00000267795	SMIM22	37.6971	18.31	7.39622	41.7832	37.3369	16.3701	0.506119	-0.584369	down	no
ENSG00000094804	CDC6	4617.44	7703.73	3458.96	3100.99	4253.92	4897.95	0.417472	0.365079	up	no
ENSG00000115844	DLX2	136.997	134.539	198.465	142.289	126.116	116.774	0.544904	0.2854	up	no
ENSG00000205758	CRYZL1	966.333	854.997	642.238	499.14	719.358	566.407	0.257326	0.464853	up	no
ENSG00000129657	SEC14L1	3392.74	4247.92	1448.43	2872.88	2425.24	3592.7	0.94716	0.0320654	up	no
ENSG00000164654	MIOS	925.878	484.817	594.163	534.147	871.195	786.858	0.773823	-0.129149	down	no
ENSG00000144445	KANSL1L	229.86	95.5304	109.711	65.4979	195.811	154.971	0.9174	0.0625372	up	no
ENSG00000212330	RNU6-244P	2773.04	3228.13	2789.61	2135.46	3821.64	4190.76	0.620871	-0.20713	down	no
ENSG00000151229	SLC2A13	1515.24	897.19	1143.95	997.15	1283.56	845.79	0.657915	0.185572	up	no
ENSG00000226386	PARD3-DT	0	9.55304	0	0	9.1268	5.45671	0.803856	-0.597028	down	no
ENSG00000185013	NT5C1B	13.7916	4.77652	3.69811	0	2.48913	31.6489	0.700259	-0.60861	down	no
ENSG00000113273	ARSB	0	1022.97	936.854	640.299	1332.51	0	0.997616	-0.0095145	down	no
ENSG00000132842	AP3B1	3.67777	0	0	0	0	7.6394	0.764887	-1.04169	down	no
ENSG00000197430	OPALIN	9.19441	6.36869	0	0	0	0	0.108198	4.81263	up	no
ENSG00000145685	LHFPL2	1541.9	2668.48	2605.93	3107.76	2366.33	185.528	0.711059	0.268247	up	no
ENSG00000043591	ADRB1	48.7304	39.8043	14.7924	29.3611	62.2282	88.3987	0.281866	-0.794467	down	no
ENSG00000164778	EN2	397.199	292.164	355.018	246.182	409.047	533.666	0.685089	-0.187386	down	no
ENSG00000272341	ENSG00000272341	6.43609	3.18435	19.7232	0	25.721	5.45671	0.940768	-0.111641	down	no
ENSG00000211455	STK38L	1037.13	343.909	818.515	429.124	937.572	727.925	0.894853	0.0698329	up	no
ENSG00000256802	LCIIAR	5591.12	8667.79	8979.01	9334.59	6997.77	4963.43	0.76925	0.125906	up	no
ENSG00000257093	DENND11	163.661	74.0361	22.1886	74.5321	146.029	240.095	0.259005	-0.822799	down	no
ENSG00000229358	DPY19L1P1	166.419	118.617	110.943	67.7565	194.152	94.9468	0.79546	0.147526	up	no
ENSG00000118432	CNR1	30.3416	23.0865	35.7484	32.749	19.0833	12.0048	0.546434	0.481312	up	no
ENSG00000255337	TMEM123-DT	20.2277	33.4356	40.6792	12.422	41.4855	18.5528	0.651162	0.369634	up	no
ENSG00000129595	EPB41L4A	453.285	210.167	488.15	266.509	589.923	389.609	0.822829	-0.11538	down	no
ENSG00000276058	STMN1P1	0	0	0	0	4.14855	7.6394	0.177309	-4.46727	down	no
ENSG00000145214	DGKQ	2725.22	2275.22	3939.72	4749.73	4291.26	2132.48	0.485637	-0.321865	down	no
ENSG00000157193	LRP8	1374.57	1447.29	2211.47	1788.77	2153.1	1522.42	0.77156	-0.118905	down	no
ENSG00000151116	UEVLD	2401.58	927.441	1606.21	1227.52	2113.27	2067	0.78375	-0.132093	down	no
ENSG00000140534	TICRR	1737.74	2119.98	1312.83	922.618	1408.85	1056.42	0.139589	0.60992	up	no
ENSG00000002587	HS3ST1	360.421	402.024	363.647	398.634	340.181	425.624	0.904391	-0.0477361	down	no
ENSG00000225077	ICMT-DT	29.4221	23.8826	35.7484	66.6272	53.1014	49.1104	0.143386	-0.927044	down	no
ENSG00000182330	PRAMEF8	6.43609	4.77652	0	0	4.97826	2.18269	0.777507	0.641995	up	no
ENSG00000286408	ENSG00000286408	74.4748	131.354	142.994	181.813	92.0977	80.7593	0.966775	-0.0235962	down	no
ENSG00000169750	RAC3	2123.91	1009.44	1819.47	2810.77	1383.13	2883.33	0.28199	-0.51493	down	no
ENSG00000006555	TTC22	0	2.38826	0	6.77565	0	110.226	0.0812412	-5.57311	down	no
ENSG00000141867	BRD4	2113.8	4889.56	3375.14	1237.69	4319.47	2925.89	0.588447	0.290855	up	no
ENSG00000253616	CHILL1	4.59721	2.38826	2.46541	3.38782	6.63767	7.6394	0.558793	-0.901851	down	no
ENSG00000214050	FBXO16	3045.19	4588.64	3834.94	4764.41	3176.96	3737.85	0.947589	-0.0261441	down	no
ENSG00000213538	KRT8P41	5.51665	0	3.69811	2.25855	2.48913	3.27403	0.926913	0.191098	up	no
ENSG00000130827	PLXNA3	2298.6	2046.74	2139.97	2409.87	1365.7	1367.45	0.420255	0.334708	up	no
ENSG00000279333	ENSG00000279333	20.2277	25.4748	8.62892	0	55.5905	0	0.980634	-0.0380352	down	no
ENSG00000251660	ENSG00000251660	145.272	139.315	120.805	257.475	152.667	176.797	0.257762	-0.531994	down	no
ENSG00000240583	AQP1	11.9527	0	0	0	31.529	0	0.563927	-1.40031	down	no
ENSG00000257596	SCAT2	0	15.9217	0	0	0	0	0.161484	4.84638	up	no
ENSG00000169085	VXN	51.4887	33.4356	17.2578	9.0342	18.2536	25.1009	0.251049	0.966516	up	no
ENSG00000146678	IGFBP1	51189	59486	55138.8	47882.4	23761.2	9723.86	0.060261	1.02705	up	no
ENSG00000187952	HS6ST1P1	31.261	61.2987	40.6792	40.6539	53.1014	45.8364	0.917778	-0.0659642	down	no
ENSG00000267184	ENSG00000267184	1.83888	3.98043	3.69811	9.0342	2.48913	9.82208	0.441727	-1.15882	down	no
ENSG00000184220	CMSS1	1040.81	909.927	3193.93	3519.95	2633.5	777.036	0.498406	-0.430204	down	no
ENSG00000163472	TMEM79	4572.38	3275.1	4732.35	4431.28	4656.33	1861.83	0.66888	0.200155	up	no
ENSG00000170074	FAM153A	15.6305	15.9217	2.46541	30.4904	18.2536	5.45671	0.556089	-0.657997	down	no
ENSG00000268764	ENSG00000268764	2.75832	7.96087	1.2327	0	0	0	0.131542	4.43371	up	no
ENSG00000128242	GAL3ST1	4815.12	4610.93	8128.44	9020.65	2146.46	826.146	0.430235	0.549643	up	no
ENSG00000100036	SLC35E4	1717.52	991.128	86.2892	1968.33	1266.97	790.132	0.485805	-0.525928	down	no
ENSG00000105738	SIPA1L3	8393.58	5168.99	4962.86	196.494	9065.4	5907.44	0.725808	0.288312	up	no
ENSG00000198182	ZNF607	1.83888	1.59217	13.5597	5.64637	11.6159	29.4662	0.25455	-1.49359	down	no
ENSG00000184792	OSBP2	758.539	390.879	753.181	717.09	570.84	267.379	0.571127	0.290288	up	no
ENSG00000276255	LINC02809	12.8722	17.5139	6.16351	10.1635	3.31884	5.45671	0.417114	0.967494	up	no
ENSG00000110400	NECTIN1	2025.53	1642.33	2370.49	2021.4	2704.02	3985.58	0.215948	-0.52882	down	no
ENSG00000130589	HELZ2	49509.2	36749	34698.1	41515.5	44176.2	30043.6	0.871067	0.0636566	up	no
ENSG00000003436	TFPI	3673.17	604.23	2353.23	1551.62	2704.02	1322.71	0.680954	0.249095	up	no
ENSG00000113387	SUB1	24045.2	15216.4	15442.1	17160.5	10377.2	16803.4	0.47231	0.303024	up	no
ENSG00000116791	CRYZ	4985.21	2857.95	3717.83	2539.74	2864.16	3064.49	0.260956	0.449073	up	no
ENSG00000173418	NAA20	7866.74	11796.4	8953.12	9156.16	7833.29	10705	0.903076	0.0472825	up	no
ENSG00000187796	CARD9	2431	2816.55	3434.31	5638.47	2281.7	2190.32	0.651558	-0.219743	down	no
ENSG00000139515	PDX1	26.6638	26.2709	56.7043	46.3003	79.6521	74.2113	0.179776	-0.878557	down	no
ENSG00000169239	CA5B	661.998	800.863	597.861	513.82	1032.16	802.137	0.665585	-0.188473	down	no
ENSG00000100341	PNPLA5	12.8722	0	0	0	0	0	0.222852	4.53542	up	no
ENSG00000260458	KCNJ18	22.986	0	35.7484	0	0	13.0961	0.249786	2.17076	up	no
ENSG00000100462	PRMT5	5321.73	6458.65	5573.05	5375.35	8151.89	9054.87	0.336997	-0.379958	down	no
ENSG00000176771	NCKAP5	253.766	137.723	198.465	39.5246	147.688	148.423	0.17866	0.811573	up	no
ENSG00000157423	HYDIN	22.0666	18.31	8.62892	3.38782	3.31884	0	0.0365365	2.85795	up	yes
ENSG00000117245	KIF17	253.766	276.242	400.628	490.105	272.974	209.538	0.896998	-0.0640622	down	no
ENSG00000250241	PCDH10-DT	1.83888	0	0	0	4.14855	5.45671	0.435109	-2.36984	down	no
ENSG00000108187	PBLD	191.244	169.566	187.371	55.3345	221.532	223.725	0.825661	0.129558	up	no
ENSG00000263257	ENSG00000263257	0	7.16478	0	4.5171	0	5.45671	0.866775	-0.44802	down	no
ENSG00000175895	PLEKHF2	761.298	1160.69	813.584	1202.68	1142.51	1030.23	0.444518	-0.302911	down	no
ENSG00000225536	STIP1P3	3.67777	10.3491	3.69811	0	10.7862	15.2788	0.723355	-0.54998	down	no
ENSG00000212747	RTL8B	2305.96	2348.46	2718.11	2522.8	1739.07	2403.14	0.703507	0.145608	up	no
ENSG00000169710	FASN	69628.4	45775	72421.3	62175.6	52698.2	57256.2	0.745019	0.125885	up	no
ENSG00000180530	NRIP1	376.052	127.374	256.402	189.718	359.264	254.283	0.879162	-0.0816693	down	no
ENSG00000184304	PRKD1	359.502	327.988	288.452	255.216	426.471	462.729	0.602568	-0.229752	down	no
ENSG00000157429	ZNF19	91.9441	50.1535	2.46541	14.6806	266.337	0	0.668643	-0.958838	down	no
ENSG00000112218	GPR63	95.6219	74.0361	59.1697	106.152	73.0144	91.6728	0.654682	-0.239709	down	no
ENSG00000236698	EIF1AXP1	306.174	206.983	199.698	206.657	294.547	261.922	0.826319	-0.0984761	down	no
ENSG00000260593	ENSG00000260593	0	0	0	12.422	0	0	0.228824	-4.53773	down	no
ENSG00000107485	GATA3	294.221	550.892	379.672	333.136	587.434	293.571	0.979934	0.0121691	up	no
ENSG00000232638	ENSG00000232638	26.6638	11.1452	20.9559	36.1368	22.4022	6.54806	0.873395	-0.149765	down	no
ENSG00000272081	FCHO2-DT	10.1139	39.8043	30.8176	9.0342	17.4239	7.6394	0.192349	1.23469	up	no
ENSG00000259251	VPS13C-DT	19.3083	19.9022	25.8868	23.7148	15.7645	0	0.542804	0.719134	up	no
ENSG00000178026	LRRC75B	1709.24	1678.95	2498.69	2551.03	1934.88	1787.62	0.81945	-0.0919367	down	no
ENSG00000182979	MTA1	278.591	315.25	258.868	292.482	243.105	234.639	0.722428	0.147624	up	no
ENSG00000237248	LINC00987	59.7637	58.1143	32.0503	47.4295	49.7826	46.9277	0.921523	0.0610057	up	no
ENSG00000214174	AMZ2P1	428.46	626.52	435.144	580.447	478.742	456.181	0.954477	-0.0235255	down	no
ENSG00000231424	ENSG00000231424	5.51665	7.96087	4.93081	0	0	0	0.0397322	5.05149	up	yes
ENSG00000270120	ENSG00000270120	14.7111	17.5139	4.93081	0	0	3.27403	0.0443283	3.55	up	yes
ENSG00000078269	SYNJ2	5135.08	3921.52	5273.5	5516.51	4259.73	4876.12	0.932136	-0.0320993	down	no
ENSG00000226334	ENSG00000226334	0	0	0	0	13.2753	0	0.205795	-4.64466	down	no
ENSG00000181873	IBA57	2782.23	2147.05	3002.86	3497.36	1978.86	1552.98	0.697563	0.174352	up	no
ENSG00000136810	TXN	56992.5	43593.7	36977.4	50011.1	31645.1	43737.7	0.739985	0.133644	up	no
ENSG00000197582	GPX1P1	390.763	506.311	500.477	557.862	389.963	596.964	0.72869	-0.14411	down	no
ENSG00000168661	ZNF30	241.813	87.5695	104.78	42.9124	213.235	213.903	0.865847	-0.115328	down	no
ENSG00000063322	MED29	22242.2	26188.9	25259.3	31095.7	22087.7	23062.3	0.895602	-0.04917	down	no
ENSG00000160062	ZBTB8A	403.635	228.477	336.528	189.718	407.387	265.196	0.733514	0.16615	up	no
ENSG00000160062	ZBTB8A	10.1139	16.7178	35.7484	29.3611	20.7427	27.2836	0.709297	-0.315303	down	no
ENSG00000103522	IL21R	46.8915	50.1535	44.3773	64.3687	70.5253	43.6537	0.56944	-0.336724	down	no
ENSG00000101306	MYLK2	37.6971	35.8239	20.9559	27.1026	17.4239	137.509	0.271787	-0.940205	down	no
ENSG00000226508	LINC01918	10.1139	0	0	11.2927	0	0	0.959229	-0.147387	down	no
ENSG00000183850	ZNF730	0	0	0	0	0	12.0048	0.239044	-4.48982	down	no
ENSG00000213609	RPL7AP50	30.3416	87.5695	33.283	102.764	46.4637	50.2018	0.574275	-0.392097	down	no
ENSG00000100298	APOBEC3H	25.7444	21.4943	28.3522	32.749	24.8913	33.8316	0.703082	-0.275824	down	no
ENSG00000242017	ALG1L15P	17.4694	19.9022	22.1886	38.3953	21.5724	38.197	0.342097	-0.719389	down	no
ENSG00000258981	COX5AP2	3.67777	0	0	4.5171	5.80797	0	0.599242	-1.482	down	no
ENSG00000235946	H2BW3P	11.0333	3.18435	6.16351	0	0	0	0.0303549	5.19531	up	yes
ENSG00000127774	EMC6	15289.4	16592	16345.6	21127.6	14719	18203.6	0.657029	-0.164443	down	no
ENSG00000242697	RPL5P12	0	0	0	12.422	2.48913	0	0.119822	-4.8024	down	no
ENSG00000158292	GPR153	353.066	300.125	390.767	793.88	440.576	663.536	0.0450623	-0.862472	down	yes
ENSG00000136450	SRSF1	150.788	144.888	72.7295	109.54	50.6123	78.5767	0.272224	0.631167	up	no
ENSG00000279207	ENSG00000279207	12595.4	5852.03	12430.6	15962.3	13150.1	7217.05	0.627263	-0.234591	down	no
ENSG00000205056	LINC02397	0	3.98043	0	6.77565	0	0	0.834793	-0.737542	down	no
ENSG00000280233	ENSG00000280233	0	0	3.69811	14.6806	0	6.54806	0.281728	-2.58398	down	no
ENSG00000196776	CD47	0	750.71	811.118	906.808	237.297	1555.16	0.703182	-0.789311	down	no
ENSG00000114423	CBLB	256.524	113.84	205.861	23.7148	78.8224	496.561	0.946855	-0.0559197	down	no
ENSG00000269069	ENSG00000269069	41.3749	8.75695	0	14.6806	22.4022	13.0961	0.998438	0.00249207	up	no
ENSG00000227431	CSE1L-DT	4.59721	0	8.62892	0	4.97826	5.45671	0.879623	0.321068	up	no
ENSG00000164266	SPINK1	6.43609	0	3.69811	0	0	5.45671	0.744385	0.899805	up	no
ENSG00000173213	TUBB8B	0	11.9413	25.8868	0	7.46738	18.5528	0.75013	0.5334	up	no
ENSG00000222160	Y_RNA	6357.02	8331.05	5973.68	4329.64	8556.79	7543.36	0.969489	0.0162808	up	no
ENSG00000188404	SELL	302.496	437.052	313.106	201.011	423.152	377.605	0.879846	0.0712694	up	no
ENSG00000150977	RILPL2	319.966	373.365	352.553	588.352	447.213	373.239	0.301354	-0.429509	down	no
ENSG00000065621	GSTO2	487.304	589.9	587.999	657.238	377.518	781.401	0.777989	-0.124681	down	no
ENSG00000143252	SDHC	15010.8	25952.4	22844.4	26203.7	18561.4	22299.4	0.859438	-0.0718087	down	no
ENSG00000268818	ENSG00000268818	5.51665	0	0	0	6.63767	6.54806	0.626562	-1.25167	down	no
ENSG00000246339	EXTL3-AS1	7.35553	15.9217	7.39622	0	0	13.0961	0.485451	1.2419	up	no
ENSG00000196230	TUBB	351551	365774	431471	546386	277599	415207	0.79085	-0.109275	down	no
ENSG00000254088	SLC2A3P4	10.1139	3.98043	0	0	3.31884	0	0.43425	2.04804	up	no
ENSG00000233916	ZDHHC20P1	0	10.3491	1.2327	0	4.97826	3.27403	0.831263	0.491538	up	no
ENSG00000255642	PABPC1P4	27.5832	24.6787	7.39622	10.1635	15.7645	9.82208	0.44688	0.741637	up	no
ENSG00000141933	TPGS1	10908.3	7805.63	14108.3	17614.4	8068.92	7507.35	0.97326	-0.016116	down	no
ENSG00000274697	MIR6761	0	31.8435	0	0	0	17.4615	0.71315	0.87753	up	no
ENSG00000162819	BROX	2202.98	601.045	1654.29	765.648	1711.69	1580.26	0.805709	0.135572	up	no
ENSG00000188985	DHFRP1	530.518	730.808	726.062	745.321	603.199	929.824	0.631669	-0.196938	down	no
ENSG00000090470	PDCD7	3906.71	4479.58	3684.55	3224.08	5263.68	4450.49	0.797995	-0.10014	down	no
ENSG00000178934	LGALS7B	0	23.8826	20.9559	46.3003	6.63767	10.9134	0.697927	-0.50709	down	no
ENSG00000272282	LINC02084	31.261	29.4552	61.6351	33.8782	53.1014	54.5671	0.744472	-0.218654	down	no
ENSG00000286181	ENSG00000286181	30.3416	23.0865	71.4967	19.1977	17.4239	65.4806	0.728415	0.287663	up	no
ENSG00000123364	HOXC13	1678.9	1012.62	1286.94	1204.94	2740.53	2837.49	0.102315	-0.769844	down	no
ENSG00000180422	LINC00304	4010.6	3431.13	5803.56	6789.2	4446.41	3397.35	0.745202	-0.143811	down	no
ENSG00000005206	SPPL2B	5150.71	4374.5	5539.77	5880.13	3332.94	2778.56	0.447989	0.329191	up	no
ENSG00000077238	IL4R	7474.14	7441.82	6140.09	8659.28	5984.69	3389.71	0.619856	0.223573	up	no
ENSG00000144857	BOC	1224.7	1385.99	1325.16	1695.04	1281.07	1196.11	0.826123	-0.0840369	down	no
ENSG00000166435	XRRA1	630.737	1351.76	687.848	1428.53	767.481	538.032	0.948797	-0.0334703	down	no
ENSG00000101442	ACTR5	2206.66	3140.56	2695.92	2991.45	2665.86	3551.23	0.611112	-0.195129	down	no
ENSG00000232727	YWHAEP1	66.1998	84.3852	102.314	74.5321	84.6304	89.4901	0.966082	0.0222403	up	no
ENSG00000181751	MACIR	1576.84	1285.68	1243.8	932.781	1677.67	1726.5	0.851903	-0.0789223	down	no
ENSG00000197816	CCDC180	22.986	27.0669	4.93081	12.422	38.1666	29.4662	0.568233	-0.534244	down	no
ENSG00000259538	UBE2Q2P11	0	32.6396	32.0503	24.844	0	18.5528	0.70627	0.580424	up	no
ENSG00000135905	DOCK10	1623.73	363.016	877.684	368.144	1042.94	1071.7	0.734101	0.205998	up	no
ENSG00000229291	LINC02768	2.75832	5.57261	4.93081	0	0	0	0.0982874	4.57608	up	no
ENSG00000167962	ZNF598	13856.9	11112.6	12830	15741	11990.1	9601.63	0.963407	0.0179251	up	no
ENSG00000127561	SYNGR3	388.924	365.404	599.093	407.668	415.684	186.62	0.390102	0.421076	up	no
ENSG00000172765	TMCC1	2603.86	2115.2	2681.13	1167.67	1839.47	1662.11	0.0926916	0.664137	up	no
ENSG00000204140	CLPSL1	8.27497	0	0	0	0	3.27403	0.696108	1.35289	up	no
ENSG00000183624	HMCES	1048.16	594.677	979.999	765.648	512.76	690.82	0.33805	0.413528	up	no
ENSG00000198951	NAGA	3342.17	3403.27	4487.04	4579.21	3272.37	3298.04	0.978203	0.0106437	up	no
ENSG00000289469	ENSG00000289469	49.6498	41.3965	57.937	42.9124	73.8441	21.8269	0.887104	0.0974429	up	no
ENSG00000230982	DSTNP1	0.919441	11.9413	3.69811	13.5513	7.46738	6.54806	0.606279	-0.717811	down	no
ENSG00000258789	ENSG00000258789	1.83888	6.36869	0	10.1635	1.65942	22.9182	0.209282	-2.03694	down	no
ENSG00000123136	DDX39A	25064	31939	37156.1	46589.4	22706.7	29440.1	0.873927	-0.0684713	down	no
	MSTRG.8415	63.4415	78.8126	20.9559	129.867	61.3985	103.678	0.200329	-0.845139	down	no
ENSG00000150630	VEGFC	1834.29	1871.6	1984.65	1383.36	2066.81	1653.38	0.681155	0.156855	up	no
ENSG00000173757	STAT5B	6262.32	8946.42	6576.47	8243.71	7058.34	7573.92	0.851771	-0.0704312	down	no
ENSG00000100650	SRSF5	5983.73	7779.36	5028.19	6450.42	6941.35	6758.68	0.79107	-0.100687	down	no
ENSG00000203497	PDCD4-AS1	451.446	466.507	623.748	544.311	503.634	399.431	0.825054	0.0904211	up	no
ENSG00000164244	PRRC1	4428.95	5329.8	3764.67	3595.61	4855.46	4845.56	0.949452	0.0244418	up	no
ENSG00000256196	ENSG00000256196	0	46.173	0	23.7148	19.0833	46.9277	0.520208	-0.946584	down	no
ENSG00000187904	ENSG00000187904	2350.09	2705.1	1553.21	1141.7	3484.78	5257	0.295136	-0.580623	down	no
ENSG00000121989	ACVR2A	336.516	206.186	152.855	84.6956	320.268	219.36	0.791991	0.155136	up	no
ENSG00000006118	TMEM132A	10928.5	4823.49	3136	4933.8	1365.7	3776.05	0.125171	0.906748	up	no
ENSG00000138641	HERC3	515.807	363.812	499.245	350.075	486.21	620.974	0.853776	-0.0802595	down	no
ENSG00000090376	IRAK3	55.1665	30.2513	40.6792	23.7148	44.8043	44.745	0.824082	0.151594	up	no
ENSG00000287104	ENSG00000287104	58.8443	97.1226	60.4024	86.9542	82.1412	49.1104	0.985737	-0.0103358	down	no
ENSG00000113360	DROSHA	2134.94	1557.15	1725.78	1047.97	2708.17	2033.17	0.835653	-0.0958681	down	no
ENSG00000229613	LINC01501	0	0	0	0	7.46738	8.73074	0.096092	-4.92715	down	no
ENSG00000178988	MRFAP1L1	176.533	431.479	306.943	66.6272	322.757	196.442	0.299876	0.641774	up	no
ENSG00000151500	THYN1	1043.57	1908.22	1432.4	1551.62	1125.92	1244.13	0.700279	0.161083	up	no
ENSG00000265417	ENSG00000265417	15.6305	7.16478	2.46541	6.77565	16.5942	7.6394	0.811495	-0.292984	down	no
ENSG00000123473	STIL	502.934	0	0	0	96.2463	366.691	0.974377	0.11968	up	no
ENSG00000228824	MIR4500HG	35.8582	24.6787	35.7484	40.6539	26.5507	32.7403	0.937994	-0.0540153	down	no
ENSG00000276592	PHB1P6	3.67777	2.38826	0	0	3.31884	4.36537	0.894886	-0.328919	down	no
ENSG00000221890	NPTXR	4382.06	3297.39	6173.37	4866.05	3423.38	5665.16	0.980301	-0.0106132	down	no
ENSG00000278416	PMS2P2	163.661	171.159	226.817	278.931	218.214	157.153	0.635733	-0.221412	down	no
ENSG00000213108	BTF3L4P3	0	4.77652	3.69811	2.25855	2.48913	4.36537	0.959922	-0.10317	down	no
ENSG00000173567	ADGRF3	53.3276	42.1926	73.9622	64.3687	56.4202	63.2979	0.832279	-0.122977	down	no
ENSG00000216101	MIR877	6285.3	14956.1	6788.49	11608.9	11914.6	10229.2	0.559292	-0.267987	down	no
ENSG00000180902	D2HGDH	2123.91	2401	3818.91	3968.27	1320.9	2775.28	0.92186	0.0491543	up	no
ENSG00000152952	PLOD2	34140.7	12138.7	25200.1	18170	14856.8	15338.8	0.22479	0.563545	up	no
ENSG00000092421	SEMA6A	23.9055	32.6396	16.0251	0	10.7862	16.3701	0.226661	1.41664	up	no
ENSG00000289112	ENSG00000289112	11.9527	47.7652	45.61	23.7148	43.1449	13.0961	0.646158	0.390654	up	no
ENSG00000150776	NKAPD1	581.087	101.103	347.622	100.505	259.699	98.2208	0.0801814	1.1653	up	no
ENSG00000287581	ENSG00000287581	0	2.38826	8.62892	0	0	0	0.208992	4.30055	up	no
ENSG00000076662	ICAM3	14660.5	9174.1	12330.7	8110.45	10008.8	2916.07	0.12479	0.781749	up	no
ENSG00000237575	PYY2	9.19441	15.9217	6.16351	40.6539	19.913	43.6537	0.0468477	-1.71781	down	yes
ENSG00000116032	GRIN3B	1344.22	1237.12	1805.91	1621.64	1076.96	865.435	0.485222	0.299694	up	no
ENSG00000199910	RNA5S10	1.83888	2.38826	1.2327	9.0342	3.31884	1.09134	0.495134	-1.28197	down	no
ENSG00000218426	ENSG00000218426	897.375	2081.77	1142.72	2457.3	947.528	1032.41	0.841766	-0.105976	down	no
ENSG00000166037	CEP57	1192.52	400.432	634.842	512.691	874.514	849.064	0.991088	-0.00571493	down	no
ENSG00000105197	TIMM50	55791.7	49391.6	67457.2	87318.9	48279.1	55749.1	0.718636	-0.14842	down	no
ENSG00000090971	NAT14	160.902	33.4356	225.585	19.1977	108.692	52.3844	0.123088	1.2135	up	no
ENSG00000174891	RSRC1	578.329	646.422	727.295	318.456	716.869	300.119	0.258091	0.54641	up	no
ENSG00000175390	EIF3F	30225.7	38390.5	44208.4	58716.7	31807.7	33236.8	0.754068	-0.133474	down	no
ENSG00000095059	DHPS	23435.6	21010.3	29996.6	35025.6	17964.9	15522.2	0.791023	0.119759	up	no
ENSG00000064419	TNPO3	4134.73	3691.45	3595.79	2232.58	4185.05	6034.03	0.785675	-0.124529	down	no
ENSG00000173890	GPR160	9.19441	1.59217	1.2327	3.38782	4.14855	0	0.744372	0.66923	up	no
ENSG00000173085	COQ2	1696.37	3353.12	2009.31	2490.05	2105.8	2265.63	0.922592	0.0410974	up	no
ENSG00000205106	LINC02716	20.2277	12.7374	30.8176	38.3953	13.2753	14.1875	0.956396	-0.048645	down	no
ENSG00000227815	ENSG00000227815	0	3.18435	0	0	3.31884	4.36537	0.685977	-1.23934	down	no
ENSG00000250506	CDK3	888.18	1303.19	2625.66	1341.58	1692.61	2836.4	0.583982	-0.285668	down	no
ENSG00000134548	SPX	421.104	158.421	59.1697	721.607	0	0	0.955127	-0.175919	down	no
ENSG00000111716	LDHB	0	557.261	0	199.882	1967.24	655.897	0.44721	-2.34059	down	no
ENSG00000172005	MAL	0	0	0	10.1635	0	14.1875	0.036086	-5.50904	down	yes
ENSG00000158042	MRPL17	31126.8	53138.8	45423.9	62958.2	28381.9	30875.2	0.854045	0.0856465	up	no
	MSTRG.5972	47.811	66.8713	35.7484	50.8174	29.0398	91.6728	0.788132	-0.182418	down	no
ENSG00000204386	NEU1	5692.26	7398.03	6873.55	8065.28	5341.67	4903.4	0.755037	0.124764	up	no
ENSG00000204052	LRRC73	536.034	427.499	623.748	827.759	329.395	421.258	0.986376	0.00830176	up	no
ENSG00000183615	FAM167B	76.3136	64.483	36.9811	79.0492	65.547	97.1295	0.450901	-0.4379	down	no
ENSG00000197779	ZNF81	194.922	325.599	202.163	483.33	149.348	168.067	0.799279	-0.14608	down	no
ENSG00000126759	CFP	0	14.3296	0	0	0	0	0.190017	4.69456	up	no
ENSG00000289890	ENSG00000289890	8.27497	24.6787	8.62892	31.6197	19.913	10.9134	0.554138	-0.57491	down	no
ENSG00000105649	RAB3A	745.667	1022.18	1555.67	1545.98	428.96	559.859	0.487423	0.390981	up	no
ENSG00000112137	PHACTR1	22.986	17.5139	20.9559	13.5513	26.5507	0	0.613845	0.606532	up	no
ENSG00000245498	MSANTD2-AS1	27.5832	28.6591	0	29.3611	29.0398	49.1104	0.390693	-0.922773	down	no
ENSG00000233532	LINC00460	16.5499	14.3296	0	28.2319	22.4022	19.6442	0.309553	-1.16926	down	no
ENSG00000169813	HNRNPF	28922	45732.8	29280.4	32747.8	30923.3	33965.9	0.816998	0.0901981	up	no
ENSG00000119698	PPP4R4	60.6831	50.9496	73.9622	54.2052	43.9746	57.8412	0.665913	0.249338	up	no
ENSG00000275052	PPP4R3B	2782.23	1212.44	1870.01	1055.87	2858.35	2782.92	0.711571	-0.191638	down	no
ENSG00000204252	HLA-DOA	6.43609	5.57261	0	4.5171	0	4.36537	0.832938	0.460969	up	no
ENSG00000116406	EDEM3	1288.14	206.186	867.823	433.642	1143.34	1144.82	0.74829	-0.204875	down	no
ENSG00000210174	MT-TR	135.158	59.7065	29.5849	18.0684	88.7789	113.5	0.971972	0.0277361	up	no
ENSG00000129910	CDH15	381.568	591.492	214.49	604.162	161.793	118.956	0.51721	0.426008	up	no
ENSG00000274816	MIR6772	2.75832	4.77652	0	4.5171	9.95651	2.18269	0.541698	-1.12166	down	no
ENSG00000184613	NELL2	3.67777	3.98043	0	0	0	14.1875	0.728821	-0.869114	down	no
ENSG00000120457	KCNJ5	44.1332	95.5304	25.8868	75.6614	30.6992	13.0961	0.560498	0.477725	up	no
ENSG00000153714	LURAP1L	2321.59	1731.49	1956.3	1888.15	2663.37	2866.96	0.440006	-0.303977	down	no
ENSG00000254093	PINX1	71.7164	78.0165	13.5597	31.6197	70.5253	58.9325	0.975209	0.0236602	up	no
ENSG00000226478	UPF3AP1	2.75832	10.3491	9.86162	5.64637	4.97826	6.54806	0.751957	0.419576	up	no
ENSG00000271784	TP53RK-DT	9.19441	8.75695	7.39622	5.64637	10.7862	19.6442	0.650644	-0.506233	down	no
ENSG00000233887	ENSG00000233887	7.35553	15.1256	16.0251	0	25.721	29.4662	0.679104	-0.524221	down	no
ENSG00000156697	UTP14A	6072.91	12436.5	7211.31	6104.86	7950.27	8934.82	0.710291	0.161962	up	no
ENSG00000264655	PPIAP54	2.75832	15.9217	3.69811	3.38782	0.829709	10.9134	0.704229	0.587304	up	no
ENSG00000231177	LINC00852	3460.78	2940.74	6996.82	2798.34	6145.66	6460.75	0.691731	-0.201481	down	no
ENSG00000152193	OBI1	652.803	79.6087	325.433	135.513	292.058	230.273	0.309682	0.684336	up	no
ENSG00000224372	HLA-N	3.67777	11.1452	8.62892	0	0	0	0.0181435	5.39906	up	yes
ENSG00000077514	POLD3	150.788	106.676	223.119	118.574	143.54	194.259	0.888084	0.0720709	up	no
ENSG00000253741	LNCOC1	183.888	106.676	299.547	134.384	176.728	96.0381	0.335037	0.531674	up	no
ENSG00000080802	CNOT4	1369.97	874.899	1090.94	615.455	1432.08	1319.43	0.976531	-0.0137124	down	no
ENSG00000254718	ENSG00000254718	0	3.98043	4.93081	0	0	4.36537	0.719533	1.03729	up	no
ENSG00000259086	KIAA1143P1	30.3416	19.9022	11.0943	56.4637	29.0398	20.7355	0.3376	-0.783921	down	no
ENSG00000217128	FNIP1	776.009	350.278	502.943	290.224	581.626	584.96	0.745862	0.160902	up	no
ENSG00000121753	ADGRB2	2054.95	1093.03	4070.38	2083.51	2268.43	3460.65	0.828757	-0.114384	down	no
ENSG00000116039	ATP6V1B1	5.51665	7.96087	16.0251	7.90492	9.95651	1.09134	0.638976	0.621353	up	no
ENSG00000254858	MPV17L2	5292.31	4278.17	5617.43	6023.55	4401.61	5057.28	0.941531	-0.0277184	down	no
ENSG00000169660	HEXD	5319.89	4177.07	6438.41	8364.54	4538.51	4302.07	0.80122	-0.110622	down	no
ENSG00000104691	UBXN8	402.715	397.247	369.811	257.475	326.076	258.648	0.24185	0.473533	up	no
ENSG00000172935	MRGPRF	22.986	11.9413	0	22.5855	0	21.8269	0.833925	-0.334568	down	no
ENSG00000145191	EIF2B5	9567.71	11327.5	12248.1	14239	10505.8	11737.4	0.710906	-0.138469	down	no
ENSG00000287919	ENSG00000287919	0	3.98043	20.9559	0	4.14855	0	0.269866	2.53242	up	no
ENSG00000101447	FAM83D	4719.49	5684.86	3915.06	3436.38	4834.72	7506.25	0.75006	-0.139819	down	no
ENSG00000289190	ENSG00000289190	4.59721	7.96087	3.69811	40.6539	3.31884	5.45671	0.220948	-1.58678	down	no
ENSG00000100350	FOXRED2	4944.76	4680.19	6444.57	5853.03	5578.14	6452.02	0.678785	-0.154334	down	no
ENSG00000175707	KDF1	0	0	0	0	0.829709	73.1199	0.0688323	-7.11509	down	no
ENSG00000163810	TGM4	0	3.18435	0	14.6806	0	0	0.473502	-2.16406	down	no
ENSG00000273216	ENSG00000273216	3.67777	0	0	0	4.14855	3.27403	0.740964	-1.00938	down	no
ENSG00000117594	HSD11B1	132.4	166.382	133.132	62.1101	93.7572	57.8412	0.0464877	1.01276	up	yes
ENSG00000175518	UBQLNL	3.67777	0.796087	6.16351	0	6.63767	18.5528	0.467425	-1.26315	down	no
ENSG00000158019	BABAM2	5059.69	7049.35	4496.9	9307.48	3952.74	5487.27	0.70243	-0.174886	down	no
ENSG00000246982	BRPF3-AS1	0	11.9413	0	0	5.80797	0	0.732257	1.02971	up	no
ENSG00000279541	ENSG00000279541	15.6305	2.38826	19.7232	5.64637	3.31884	5.45671	0.282978	1.38554	up	no
ENSG00000183571	PGPEP1L	0	11.9413	0	0	24.0616	0	0.690405	-1.00378	down	no
ENSG00000136463	TACO1	13114.9	14744.3	18565.7	23976.8	12488	13216.2	0.820228	-0.0977867	down	no
ENSG00000275072	SNORD50B	0	3.18435	7.39622	0	73.8441	5.45671	0.076979	-2.93388	down	no
ENSG00000172940	SLC22A13	0	4.77652	0	11.2927	0	0	0.697104	-1.21188	down	no
ENSG00000128335	APOL2	21433.1	33184.1	27193.4	25626.6	17047.2	24153.6	0.464929	0.291865	up	no
ENSG00000132423	COQ3	171.016	670.305	347.622	284.577	302.014	359.052	0.544194	0.331066	up	no
ENSG00000163568	AIM2	4.59721	0	9.86162	0	0	0	0.130973	4.69337	up	no
ENSG00000259884	NR4A1AS	1.83888	8.75695	0	4.5171	4.14855	0	0.893347	0.303975	up	no
ENSG00000125384	PTGER2	104.816	82.793	70.264	86.9542	129.435	89.4901	0.636731	-0.246663	down	no
ENSG00000256092	SBNO1-AS1	23.9055	54.1339	69.0313	44.0417	43.1449	77.4853	0.806956	-0.165157	down	no
ENSG00000242028	HYPK	65334.6	66875.3	78733.9	138319	55987.1	63163.6	0.534446	-0.287542	down	no
ENSG00000166444	DENND2B	72.6359	103.491	562.112	146.806	81.3115	327.403	0.596891	0.408935	up	no
ENSG00000149050	ZNF214	56.0859	0	19.7232	22.5855	44.8043	39.2883	0.670061	-0.495058	down	no
ENSG00000239445	ST3GAL6-AS1	16.5499	22.2904	30.8176	33.8782	25.721	4.36537	0.899755	0.118391	up	no
ENSG00000139618	BRCA2	849.564	51.7456	469.66	128.737	409.876	545.671	0.666541	0.337995	up	no
ENSG00000140612	SEC11A	16510.4	29780.8	21074.3	22273.8	16517	21042.2	0.674913	0.17109	up	no
ENSG00000289340	ENSG00000289340	4.59721	3.18435	0	0	19.913	0	0.565465	-1.35098	down	no
ENSG00000134297	PLEKHA8P1	164.58	383.714	226.817	292.482	194.152	210.629	0.757043	0.154331	up	no
ENSG00000112183	RBM24	1767.17	1502.22	1326.39	853.732	2294.98	1520.24	0.960718	-0.0229887	down	no
ENSG00000122194	PLG	0	7.96087	0	4.5171	1.65942	0	0.892131	0.387085	up	no
ENSG00000145147	SLIT2	4.59721	0	16.0251	0	27.3804	14.1875	0.543434	-1.03423	down	no
ENSG00000066933	MYO9A	899.214	234.049	420.352	222.467	906.872	914.545	0.534626	-0.395981	down	no
ENSG00000165501	LRR1	43.2137	71.6478	39.4465	28.2319	21.5724	51.2931	0.373619	0.617004	up	no
ENSG00000150316	CWC15	954.38	1186.97	763.043	365.885	882.811	874.165	0.344825	0.452167	up	no
ENSG00000033178	UBA6	2633.28	550.892	1868.78	839.051	1436.23	1537.7	0.475683	0.405989	up	no
ENSG00000288964	ENSG00000288964	0	0	0	0	6.63767	5.45671	0.168915	-4.50698	down	no
ENSG00000237868	ENSG00000237868	5.51665	4.77652	3.69811	3.38782	14.1051	1.09134	0.785143	-0.421566	down	no
ENSG00000123130	ACOT9	4040.95	5816.21	2874.66	3723.22	5428.79	6155.17	0.545259	-0.265668	down	no
ENSG00000164022	AIMP1	2889.8	1667.01	1814.54	1398.04	1837.81	1925.13	0.466217	0.303934	up	no
ENSG00000289221	ENSG00000289221	0	11.1452	0	5.64637	14.9348	0	0.698267	-0.871818	down	no
ENSG00000100053	CRYBB3	6.43609	7.96087	0	12.422	6.63767	0	0.837249	-0.389239	down	no
ENSG00000186642	PDE2A	356.743	374.161	382.138	332.007	166.772	240.095	0.187563	0.592342	up	no
ENSG00000290548	ENSG00000290548	9.19441	0	0	0	0	4.36537	0.74068	1.08796	up	no
ENSG00000273628	ENSG00000273628	9.19441	7.16478	0	14.6806	14.9348	0	0.627566	-0.845274	down	no
ENSG00000163170	BOLA3	4271.73	4891.95	4350.21	6521.56	3676.44	4415.57	0.77877	-0.112781	down	no
ENSG00000142794	NBPF3	222.505	298.533	658.263	485.588	1136.7	632.979	0.088026	-0.937153	down	no
ENSG00000227527	ENSG00000227527	2246.2	1803.14	2070.94	797.268	2046.89	1950.23	0.450864	0.352044	up	no
ENSG00000214429	CYCSP6	2.75832	0	0	0	7.46738	2.18269	0.54277	-1.80278	down	no
ENSG00000157851	DPYSL5	3676.85	3156.48	3778.23	4792.64	3223.42	5023.45	0.445082	-0.297222	down	no
ENSG00000134901	POGLUT2	461.56	869.327	549.785	496.881	610.666	476.917	0.570072	0.247451	up	no
ENSG00000171793	CTPS1	12625.8	23497.3	10990.8	13221.6	15581.9	17669.9	0.964054	0.0197792	up	no
ENSG00000286522	H3C2	63.4415	56.5222	144.226	243.923	151.837	94.9468	0.137126	-0.897886	down	no
ENSG00000144802	NFKBIZ	1832.45	2586.49	1908.22	1005.05	2889.88	3000.1	0.80284	-0.124029	down	no
ENSG00000100321	SYNGR1	4460.21	3757.53	5081.2	6136.48	4203.31	4211.49	0.740226	-0.129857	down	no
ENSG00000148824	MTG1	15626.8	14531	17953.1	23317.3	13168.3	13965.9	0.866911	-0.068528	down	no
ENSG00000185247	MAGEA11	0	17.5139	25.8868	10.1635	5.80797	5.45671	0.472549	1.01598	up	no
ENSG00000253217	ENSG00000253217	0	0	0	4.5171	7.46738	0	0.172324	-4.49408	down	no
ENSG00000170325	PRDM10	342.032	169.566	350.088	206.657	392.453	253.191	0.978255	0.0136701	up	no
ENSG00000118298	CA14	15.6305	19.9022	28.3522	32.749	19.0833	30.5576	0.638566	-0.36905	down	no
ENSG00000175294	CATSPER1	91.9441	41.3965	61.6351	93.7298	34.0181	80.7593	0.88454	-0.0941359	down	no
ENSG00000196154	S100A4	154073	156968	177785	316328	126813	170215	0.467817	-0.327398	down	no
ENSG00000292345	ZBED1	2647.99	2321.39	2374.19	2446.01	1612.95	2295.09	0.587883	0.208953	up	no
ENSG00000198471	RTP2	0	0	0	0	0	17.4615	0.135743	-5.03066	down	no
ENSG00000225096	ENSG00000225096	11.0333	13.5335	23.4213	0	21.5724	33.8316	0.862599	-0.213721	down	no
ENSG00000242732	RTL5	796.236	878.88	825.911	1029.9	1025.52	929.824	0.489576	-0.255304	down	no
ENSG00000076554	TPD52	2095.41	3482.88	2731.67	3106.64	2068.47	2482.8	0.772902	0.118034	up	no
ENSG00000254153	LINC02950	0	10.3491	0	0	9.1268	10.9134	0.677751	-0.935502	down	no
ENSG00000130287	NCAN	49.6498	42.1926	53.0062	70.015	33.1884	56.7498	0.820991	-0.141139	down	no
ENSG00000131061	ZNF341	1277.1	720.458	1152.58	1101.04	1138.36	1183.02	0.769353	-0.119866	down	no
ENSG00000273836	MIR6842	2501.8	890.025	3246.94	1535.81	4142.74	2690.16	0.550835	-0.33441	down	no
ENSG00000225580	PA2G4P5	64.3609	76.4243	77.6603	83.5663	73.0144	84.0334	0.78943	-0.139157	down	no
ENSG00000177200	CHD9	2605.7	287.387	1410.21	451.71	1954.8	1497.32	0.843082	0.14031	up	no
ENSG00000050555	LAMC3	1112.52	932.218	1211.75	1232.04	588.264	530.392	0.313822	0.470418	up	no
ENSG00000018189	RUFY3	86.4275	56.5222	113.409	115.186	58.0797	343.773	0.139151	-1.01315	down	no
ENSG00000134258	VTCN1	20.2277	16.7178	9.86162	27.1026	19.0833	101.495	0.0581711	-1.6484	down	no
ENSG00000099840	IZUMO4	35.8582	57.3182	39.4465	93.7298	32.3587	25.1009	0.801064	-0.183873	down	no
ENSG00000258798	CCDC88C-DT	11.0333	10.3491	0	23.7148	8.29709	0	0.739237	-0.568407	down	no
ENSG00000120159	CAAP1	1808.54	2314.22	1844.12	1218.49	2213.66	1869.47	0.679548	0.170458	up	no
ENSG00000239779	WBP1	8924.1	10470.1	12564.9	14677.2	6788.68	7233.42	0.730025	0.155231	up	no
ENSG00000237651	C2orf74	290.544	152.053	181.207	180.684	126.116	264.105	0.801725	0.129073	up	no
ENSG00000227440	ATP5MC1P4	34.0193	11.9413	18.4905	12.422	16.5942	17.4615	0.599332	0.469773	up	no
ENSG00000184608	FAM167A-AS1	2.75832	0	4.93081	0	0	3.27403	0.690073	1.23418	up	no
ENSG00000188820	CALHM6	1847.16	1921.75	1608.68	1384.49	1560.68	1395.83	0.399373	0.30897	up	no
ENSG00000152359	POC5	610.509	319.231	325.433	205.528	534.333	305.576	0.614903	0.262931	up	no
ENSG00000135624	CCT7	102176	163484	137784	176992	103795	127932	0.963874	-0.0187359	down	no
ENSG00000118363	SPCS2	12418	15682.1	13403.2	13283.7	11918.8	12010.2	0.66298	0.157447	up	no
ENSG00000178177	LCORL	567.295	86.7735	247.773	320.714	319.438	363.417	0.803537	-0.154329	down	no
ENSG00000203581	OR1F2P	0	5.57261	0	5.64637	7.46738	0	0.637614	-1.21007	down	no
ENSG00000102038	SMARCA1	4407.8	1273.74	2149.83	1207.19	3092.33	3001.19	0.856684	0.101145	up	no
ENSG00000292342	LINC00685	12.8722	5.57261	6.16351	12.422	14.1051	18.5528	0.408196	-0.87047	down	no
ENSG00000118762	PKD2	1148.38	682.246	616.351	413.315	1250.37	1865.1	0.351283	-0.528099	down	no
ENSG00000037280	FLT4	1953.81	1831	1878.64	2519.41	1495.97	1415.47	0.882947	0.060631	up	no
ENSG00000116857	TMEM9	41630.5	38081.6	50553.1	59445	31221.1	30533.6	0.809221	0.104068	up	no
ENSG00000188033	ZNF490	0	0	0	0	11.6159	0	0.246758	-4.45223	down	no
ENSG00000265107	GJA5	8.27497	6.36869	6.16351	0	0	22.9182	0.942588	-0.132889	down	no
ENSG00000197275	RAD54B	913.005	103.491	18.4905	0	35.6775	65.4806	0.0967058	3.35477	up	no
ENSG00000198612	COPS8	3985.78	3913.56	3498.41	3211.66	3742.82	3821.88	0.823037	0.0808972	up	no
ENSG00000099795	NDUFB7	31142.4	23784.7	28236.3	48432.3	21570	24118.7	0.690451	-0.178558	down	no
ENSG00000279815	ENSG00000279815	13.7916	5.57261	12.327	11.2927	38.1666	19.6442	0.242382	-1.13794	down	no
ENSG00000187902	SHISA7	19.3083	8.75695	22.1886	0	16.5942	5.45671	0.375996	1.16616	up	no
ENSG00000229052	ENSG00000229052	0	0	0	0	10.7862	0	0.269049	-4.34548	down	no
ENSG00000108557	RAI1	1304.69	8465.59	9571.94	7094.11	10180.5	14375.2	0.261096	-0.710471	down	no
ENSG00000067191	CACNB1	2784.07	1696.46	2227.49	2738.49	1646.14	1438.39	0.642339	0.204174	up	no
ENSG00000266469	ENSG00000266469	4.59721	6.36869	0	22.5855	2.48913	3.27403	0.417088	-1.33839	down	no
ENSG00000112984	KIF20A	4192.65	7112.24	4670.71	4433.53	4682.88	6663.74	0.965908	0.0178345	up	no
ENSG00000210176	MT-TH	115.85	49.3574	28.3522	11.2927	84.6304	111.317	0.90714	-0.0976343	down	no
ENSG00000064961	HMG20B	24757.8	17156.5	19331.2	30778.4	14458.5	11694.8	0.824606	0.105386	up	no
ENSG00000159055	MIS18A	668.434	892.413	548.553	387.341	777.438	962.564	0.980058	-0.011971	down	no
ENSG00000291130	ENSG00000291130	4.59721	0	0	18.0684	0	14.1875	0.190166	-2.79125	down	no
ENSG00000287484	ENSG00000287484	0	11.1452	0	54.2052	3.31884	0	0.232774	-2.34045	down	no
ENSG00000134490	TMEM241	884.503	1335.83	428.981	1280.6	331.884	1300.88	0.820541	-0.136242	down	no
ENSG00000228612	HK2P1	2.75832	7.96087	0	4.5171	3.31884	3.27403	0.988903	-0.0263401	down	no
ENSG00000271321	CTAGE6	0	4.77652	0	1.12927	4.14855	6.54806	0.594481	-1.27115	down	no
ENSG00000220205	VAMP2	2459.51	2089.73	2909.18	2562.32	1160.76	1567.17	0.26282	0.495638	up	no
ENSG00000215440	NPEPL1	1947.38	2294.32	1558.14	1252.37	3075.73	2666.15	0.558606	-0.270156	down	no
ENSG00000232624	LINC01517	10.1139	2.38826	14.7924	0	23.2319	30.5576	0.471991	-0.991943	down	no
ENSG00000233913	RPL10P9	3656.62	4925.39	3695.64	7825.88	3819.15	4027.05	0.42646	-0.352057	down	no
ENSG00000165983	PTER	1039.89	538.951	796.326	526.242	730.974	637.344	0.452301	0.325713	up	no
ENSG00000287925	ENSG00000287925	7.35553	1.59217	2.46541	0	7.46738	0	0.799463	0.585984	up	no
ENSG00000137804	NUSAP1	2136.78	663.936	1622.24	1156.38	2458.43	3100.5	0.270709	-0.602636	down	no
ENSG00000148488	ST8SIA6	91.9441	66.8713	69.0313	129.867	117.819	128.778	0.143962	-0.7236	down	no
ENSG00000122591	HYCC1	1125.4	817.581	643.471	518.337	877.003	1172.1	0.98155	0.0108233	up	no
ENSG00000183840	GPR39	296.06	347.89	188.603	548.828	239.786	360.143	0.351614	-0.462368	down	no
ENSG00000070614	NDST1	571.893	2812.57	355.018	41.7832	19.0833	1398.01	0.423124	1.35817	up	no
ENSG00000138757	G3BP2	4748.92	4471.62	4234.33	2695.58	4911.05	8169.79	0.628611	-0.229629	down	no
ENSG00000267641	BNIP3P16	4.59721	0	1.2327	6.77565	3.31884	0	0.746189	-0.791436	down	no
ENSG00000189056	RELN	2.75832	8.75695	0	6.77565	4.97826	6.54806	0.705328	-0.639201	down	no
ENSG00000259248	USP3-AS1	178.372	106.676	22.1886	144.547	175.898	86.2161	0.568794	-0.401985	down	no
ENSG00000224817	LINC03046	31.261	49.3574	33.283	77.92	55.5905	86.2161	0.117254	-0.94264	down	no
ENSG00000180398	MCFD2	16089.3	21541.3	14381.9	11362.8	18649.4	17071.9	0.724221	0.143628	up	no
ENSG00000130717	UCK1	4884.07	5567.03	6424.85	8556.52	5321.76	5873.61	0.566899	-0.227015	down	no
ENSG00000130590	SAMD10	28.5027	36.62	25.8868	25.9733	48.1231	175.706	0.06299	-1.45305	down	no
ENSG00000130513	GDF15	60682.2	91324.7	88005.1	118738	56500.7	22375.8	0.620772	0.280425	up	no
ENSG00000227525	RPL7P6	2.75832	6.36869	0	2.25855	3.31884	3.27403	0.974276	0.065302	up	no
ENSG00000184384	MAML2	387.085	91.55	218.188	124.22	291.228	338.316	0.853448	-0.114164	down	no
ENSG00000186866	POFUT2	2373.08	2618.33	2572.65	3154.07	2138.16	2941.17	0.747809	-0.122222	down	no
ENSG00000086717	PPEF1	112.172	75.6282	56.7043	42.9124	84.6304	77.4853	0.668016	0.253922	up	no
ENSG00000126903	SLC10A3	5892.7	5749.34	5716.04	4531.78	5940.72	6728.13	0.972062	0.0131353	up	no
ENSG00000080854	IGSF9B	330.999	312.862	437.609	315.068	363.413	305.576	0.744193	0.134926	up	no
ENSG00000205704	SMIM45	35.8582	46.9691	13.5597	10.1635	12.4456	17.4615	0.141323	1.27369	up	no
ENSG00000100445	SDR39U1	3600.53	3572.04	4821.1	6253.92	3450.76	3104.87	0.827735	-0.094958	down	no
ENSG00000142405	NLRP12	31.261	31.8435	19.7232	22.5855	26.5507	14.1875	0.621363	0.388312	up	no
ENSG00000116560	SFPQ	5096.46	9095.29	3350.49	2391.8	8820.64	24391.5	0.137797	-1.02115	down	no
ENSG00000280321	ENSG00000280321	8.27497	0	0	1.12927	0.829709	3.27403	0.799208	0.674272	up	no
ENSG00000026508	CD44	0	7.96087	0	3.38782	0.829709	4.36537	0.974563	-0.0776805	down	no
ENSG00000242498	ARPIN	2092.65	4862.5	4366.23	5754.79	3699.67	4049.97	0.579426	-0.254353	down	no
ENSG00000259865	ENSG00000259865	17.4694	5.57261	0	4.5171	42.3152	27.2836	0.196051	-1.67571	down	no
ENSG00000232347	ENSG00000232347	123.205	111.452	114.641	76.7907	148.518	134.235	0.932012	-0.043362	down	no
ENSG00000287265	ENSG00000287265	27.5832	20.6983	27.1195	15.8098	58.9094	18.5528	0.702469	-0.316582	down	no
ENSG00000170454	KRT75	159.063	100.307	256.402	169.391	172.58	65.4806	0.566192	0.336913	up	no
ENSG00000164379	FOXQ1	2362.96	173.547	689.081	53.0759	417.344	330.677	0.0142439	2.00887	up	yes
ENSG00000141198	TOM1L1	2782.23	2635.05	2179.42	1925.41	2325.68	1641.38	0.337853	0.366475	up	no
ENSG00000119185	ITGB1BP1	796.236	2614.35	396.93	1060.39	787.394	564.224	0.297905	0.659107	up	no
ENSG00000142102	PGGHG	3933.37	3048.22	3884.25	3952.46	2441.83	2295.09	0.432712	0.322502	up	no
ENSG00000271855	ENSG00000271855	26.6638	25.4748	34.5157	38.3953	23.2319	37.1056	0.791017	-0.188288	down	no
ENSG00000288107	ENSG00000288107	4.59721	0	2.46541	2.25855	0	30.5576	0.262213	-2.22206	down	no
ENSG00000255026	ENSG00000255026	54.247	30.2513	61.6351	72.2736	82.1412	27.2836	0.638092	-0.320148	down	no
	MSTRG.4084	310.771	235.642	404.326	397.505	275.464	285.932	0.976619	-0.013099	down	no
ENSG00000143418	CERS2	39269.3	48467.4	45780.1	54965.2	41375.9	38757.9	0.964014	-0.0169922	down	no
ENSG00000143167	GPA33	5.51665	0	0	0	5.80797	6.54806	0.657415	-1.15764	down	no
ENSG00000120664	SPART-AS1	0	2.38826	13.5597	0	4.14855	14.1875	0.912172	-0.21789	down	no
ENSG00000142959	BEST4	31.261	27.863	22.1886	23.7148	4.14855	0	0.198523	1.55593	up	no
ENSG00000164609	SLU7	2419.97	1547.59	1534.71	907.937	1792.17	1671.94	0.458942	0.331609	up	no
ENSG00000250874	ENSG00000250874	8.27497	0	2.46541	0	0	5.45671	0.719235	0.987111	up	no
ENSG00000234405	ENSG00000234405	18.3888	34.2317	23.4213	14.6806	28.2101	38.197	0.909021	-0.091006	down	no
ENSG00000146802	TMEM168	259.282	121.801	115.874	89.2127	138.561	401.614	0.5996	-0.339728	down	no
ENSG00000154237	LRRK1	3275.05	3346.75	3389.93	2577.01	3977.63	4068.52	0.825594	-0.0855795	down	no
ENSG00000260742	ITPRID2-DT	8.27497	3.98043	0	5.64637	2.48913	5.45671	0.942771	-0.128059	down	no
ENSG00000261377	PDCD6IPP2	0	2.38826	0	4.5171	9.1268	0	0.361689	-2.46437	down	no
ENSG00000255200	PGAM1P8	13.7916	10.3491	13.5597	7.90492	12.4456	5.45671	0.618341	0.53674	up	no
ENSG00000095637	SORBS1	142.513	90.7539	56.7043	59.8516	137.732	243.369	0.347054	-0.602757	down	no
ENSG00000269688	ENSG00000269688	58937.1	74004.2	78519.5	92666	57489.7	59015.4	0.968729	0.0157089	up	no
ENSG00000166788	SAAL1	1581.44	1856.47	1874.94	1185.74	1563.17	1791.98	0.55889	0.226431	up	no
ENSG00000125485	DDX31	1642.12	1922.55	1874.94	1176.7	2078.42	2191.42	0.996258	-0.00195138	down	no
ENSG00000115233	PSMD14	7044.76	9601.6	7099.13	5722.04	6889.08	7759.45	0.563047	0.221196	up	no
ENSG00000160310	PRMT2	660.159	2256.91	766.741	1765.06	397.431	1006.22	0.729749	0.217907	up	no
ENSG00000290418	TPTEP1	738.312	663.936	859.194	1414.98	747.568	623.157	0.511919	-0.300803	down	no
ENSG00000126895	AVPR2	8.27497	11.9413	0	10.1635	0	3.27403	0.751486	0.612438	up	no
ENSG00000232775	BMS1P22	9.19441	5.57261	0	0	4.97826	3.27403	0.691748	0.836419	up	no
ENSG00000261468	ENSG00000261468	28.5027	0	0	0	0	17.4615	0.768759	0.713542	up	no
ENSG00000260410	ENSG00000260410	3.67777	0	0	11.2927	4.14855	0	0.423017	-2.05436	down	no
ENSG00000153406	NMRAL1	1853.59	1470.37	949.181	2382.77	1453.65	972.386	0.72504	-0.170085	down	no
ENSG00000276641	MIR6769A	3306.31	3886.5	9023.38	7637.29	3996.71	4057.61	0.926845	0.0473679	up	no
ENSG00000261442	ENSG00000261442	0	8.75695	0	3.38782	2.48913	0	0.834043	0.589649	up	no
ENSG00000280310	ENSG00000280310	29.4221	35.8239	18.4905	21.4562	34.8478	20.7355	0.874098	0.121541	up	no
ENSG00000167378	IRGQ	0	0	1306.66	530.759	859.579	1151.37	0.763332	-0.95994	down	no
ENSG00000128965	CHAC1	12585.3	4962.01	8444.01	5507.47	14694.2	5284.28	0.958417	0.0282667	up	no
ENSG00000238083	LRRC37A2	0	0	0	234.889	0	197.533	0.0133964	-9.66319	down	yes
ENSG00000272854	ENSG00000272854	0	7.16478	3.69811	0	0	3.27403	0.537027	1.74984	up	no
ENSG00000109065	NAT9	8058.9	9168.53	8511.81	11415.8	8241.5	5415.24	0.928124	0.037873	up	no
ENSG00000174514	MFSD4A	77.2331	121.005	93.6854	137.772	78.8224	62.2065	0.902581	0.0686025	up	no
ENSG00000162390	ACOT11	1616.38	983.167	1512.53	1532.43	825.561	937.463	0.471185	0.319471	up	no
ENSG00000077348	EXOSC5	30691	29171	33947.4	51354.9	22822.8	22609.3	0.921129	-0.0450746	down	no
ENSG00000287035	ENSG00000287035	0	0	0	14.6806	2.48913	5.45671	0.0217584	-5.40266	down	yes
ENSG00000101278	RPS10P5	8.27497	11.9413	28.3522	12.422	4.97826	14.1875	0.558913	0.618755	up	no
ENSG00000115226	FNDC4	735.553	669.509	913.433	1313.35	656.3	655.897	0.692556	-0.179422	down	no
ENSG00000266160	RN7SL612P	2089.89	2311.04	1976.02	2247.26	2042.74	3550.14	0.46316	-0.297868	down	no
ENSG00000181885	CLDN7	45181.4	42244.3	55635.6	78555.8	41374.3	47091.4	0.593808	-0.223399	down	no
ENSG00000225981	MICALL2-DT	11.0333	11.1452	33.283	4.5171	0	32.7403	0.675032	0.574958	up	no
ENSG00000282393	ENSG00000282393	16.5499	15.1256	25.8868	0	18.2536	6.54806	0.341176	1.19417	up	no
ENSG00000205853	RFPL3S	0	12.7374	4.93081	0	4.14855	4.36537	0.610852	1.05014	up	no
ENSG00000198561	CTNND1	17355.4	18627.6	14767.8	11719.6	19789.4	22821.1	0.812573	-0.0983157	down	no
ENSG00000117394	SLC2A1	127150	214275	198640	288182	45751	43542.4	0.441494	0.516758	up	no
ENSG00000215102	TERF1P4	8.27497	5.57261	11.0943	4.5171	4.14855	6.54806	0.583863	0.709376	up	no
ENSG00000162711	NLRP3	0	8.75695	9.86162	13.5513	7.46738	17.4615	0.447671	-1.05128	down	no
ENSG00000170561	IRX2	148.03	169.566	108.478	126.479	152.667	390.701	0.25237	-0.650693	down	no
ENSG00000239335	LLPH-DT	17.4694	23.0865	35.7484	21.4562	34.0181	38.197	0.688515	-0.303408	down	no
ENSG00000135637	CCDC142	8730.1	3969.29	22542.4	45398	18999.5	5916.17	0.164584	-0.996549	down	no
ENSG00000275468	ENSG00000275468	2.75832	3.98043	3.69811	19.1977	0.829709	9.82208	0.311257	-1.50711	down	no
ENSG00000291223	FAM86DP	814.625	788.126	764.276	363.627	1656.1	546.763	0.836797	-0.117334	down	no
ENSG00000238278	ALG1L6P	323.643	395.655	285.987	312.809	288.739	343.773	0.827649	0.0897973	up	no
ENSG00000229994	RPL5P4	4.59721	15.9217	3.69811	33.8782	4.14855	4.36537	0.543352	-0.78708	down	no
ENSG00000274697	MIR6761	59928.3	80746.3	65688.3	72371.8	69268.3	54759.2	0.849281	0.0713957	up	no
ENSG00000182901	RGS7	7.35553	3.98043	27.1195	0	0	13.0961	0.37601	1.55741	up	no
ENSG00000169855	ROBO1	4691.91	615.375	1877.41	308.292	3927.01	4131.82	0.784611	-0.219865	down	no
ENSG00000167757	KLK11	0	7.16478	0	0	0	5.45671	0.901765	0.414087	up	no
ENSG00000164074	ABHD18	376.052	214.943	378.44	232.631	409.876	336.134	0.974079	-0.0152498	down	no
ENSG00000140553	UNC45A	36873.3	27466.6	42870.9	43718.8	32358.7	35163.1	0.891499	-0.0532368	down	no
ENSG00000262663	ENSG00000262663	4.59721	3.98043	0	0	11.6159	3.27403	0.70948	-0.789654	down	no
ENSG00000104537	ANXA13	1304.69	1124.87	1130.39	737.417	1527.49	1519.15	0.840474	-0.0882493	down	no
ENSG00000176619	LMNB2	40873.8	32789.2	36746.9	37674.9	37466.4	51693.6	0.595327	-0.20008	down	no
ENSG00000198887	SMC5	551.665	128.966	208.327	150.194	531.014	715.921	0.330283	-0.65236	down	no
ENSG00000263829	SINHCAFP1	22.0666	31.8435	13.5597	16.9391	17.4239	6.54806	0.432294	0.724356	up	no
ENSG00000187753	C9orf153	23.9055	9.55304	6.16351	18.0684	7.46738	6.54806	0.777079	0.315059	up	no
ENSG00000079313	REXO1	580.168	464.915	44.3773	258.604	53.1014	115.682	0.088429	1.35235	up	no
ENSG00000232079	LINC01697	0	6.36869	22.1886	0	12.4456	0	0.581747	1.17169	up	no
ENSG00000120071	KANSL1	656.481	117.025	0	300.387	2114.93	994.213	0.293749	-2.13994	down	no
ENSG00000100567	PSMA3	7626.77	6426.81	4493.2	3850.83	5008.96	6377.81	0.49739	0.283587	up	no
ENSG00000130159	ECSIT	15705	11884.8	19675.2	32612.3	11484	10580.6	0.687499	-0.210159	down	no
ENSG00000118260	CREB1	2223.21	1659.04	1470.61	1251.24	1930.73	1364.18	0.565463	0.235566	up	no
ENSG00000176978	DPP7	23954.2	18907.1	26905	35930.1	14391.3	12848.4	0.771461	0.143301	up	no
ENSG00000204842	ATXN2	1118.96	1663.82	1083.55	920.359	920.148	711.555	0.139351	0.599484	up	no
ENSG00000273702	ENSG00000273702	57.9248	84.3852	57.937	49.6881	74.6738	55.6585	0.788931	0.153495	up	no
ENSG00000156299	TIAM1	66.1998	35.0278	35.7484	51.9466	61.3985	288.114	0.0376607	-1.54926	down	yes
ENSG00000286602	ENSG00000286602	0	6.36869	7.39622	0	3.31884	13.0961	0.897479	-0.25709	down	no
ENSG00000266458	MIR4259	68.9581	52.5417	9.86162	49.6881	66.3767	41.471	0.739555	-0.256962	down	no
ENSG00000115241	PPM1G	27.5832	32990.6	39950.7	40870.7	28203.5	32036.4	0.783588	-0.470558	down	no
ENSG00000152465	NMT2	398.118	489.593	284.754	283.448	516.909	947.285	0.277398	-0.575116	down	no
ENSG00000163565	IFI16	981.044	64.483	281.056	228.114	398.26	1292.15	0.515196	-0.532142	down	no
ENSG00000275936	ENSG00000275936	0	0	0	11.2927	4.97826	5.45671	0.0220545	-5.34632	down	yes
ENSG00000089159	PXN	1220.1	1694.87	5415.26	3589.97	7947.79	7972.26	0.0395226	-1.22804	down	yes
ENSG00000286067	ENSG00000286067	56.0859	68.4635	24.6541	64.3687	84.6304	67.6632	0.395236	-0.532505	down	no
ENSG00000219023	ENSG00000219023	68.9581	73.24	97.3835	121.962	43.9746	66.5719	0.940757	0.0446487	up	no
ENSG00000123342	MMP19	54.247	48.5613	72.7295	18.0684	10.7862	28.3749	0.021901	1.62223	up	yes
ENSG00000273513	TBC1D3K	120.447	38.2122	39.4465	47.4295	163.453	86.2161	0.406553	-0.585793	down	no
ENSG00000214360	EFCAB9	3.67777	1.59217	0	9.0342	0	0	0.791443	-0.754769	down	no
ENSG00000227496	ENSG00000227496	44.1332	50.9496	75.1949	32.749	37.3369	73.1199	0.702246	0.24811	up	no
ENSG00000185467	KPNA7	82.7497	97.9187	19.7232	57.593	70.5253	46.9277	0.776066	0.199427	up	no
ENSG00000168273	UQCC5	114.011	81.2008	55.4716	356.851	101.225	152.788	0.035566	-1.28141	down	yes
ENSG00000210194	MT-TE	352.146	203.798	197.232	147.935	265.507	414.71	0.797598	-0.136562	down	no
ENSG00000198522	GPN1	30.3416	86.7735	0	0	0	0	0.0482984	7.71922	up	yes
ENSG00000172201	ID4	4015.2	2200.38	3267.89	2450.53	7286.51	5513.46	0.168142	-0.685478	down	no
ENSG00000127580	WDR24	1514.32	1148.75	1792.35	2414.39	877.003	1316.16	0.920335	-0.048366	down	no
ENSG00000132155	RAF1	6457.24	10265.5	5968.75	6166.97	8721.07	7941.7	0.98311	-0.00872656	down	no
ENSG00000107282	APBA1	53.3276	52.5417	19.7232	14.6806	81.3115	64.3892	0.656728	-0.351089	down	no
ENSG00000228696	ARL17B	433.057	464.915	438.842	427.995	402.409	376.513	0.70349	0.147599	up	no
ENSG00000137203	TFAP2A	2783.15	2336.51	2714.41	2234.84	3542.03	3031.75	0.663379	-0.169289	down	no
ENSG00000127586	CHTF18	4543.88	751.506	939.319	4017.96	638.876	1348.9	0.942249	0.0541656	up	no
ENSG00000169230	PRELID1	108899	101650	132137	170259	99108.8	104880	0.754607	-0.127106	down	no
ENSG00000144233	AMMECR1L	2411.69	3638.91	2615.79	2237.09	2769.57	2805.84	0.70128	0.149705	up	no
	MSTRG.25340	253.766	128.17	271.195	189.718	251.402	260.831	0.827759	-0.10597	down	no
ENSG00000225259	ST13P6	93.783	63.6869	75.1949	81.3078	72.1847	73.1199	0.942721	0.0380852	up	no
ENSG00000215086	NPM1P24	17.4694	30.2513	16.0251	21.4562	29.8695	17.4615	0.895724	-0.107381	down	no
ENSG00000159224	GIP	102.977	230.069	141.761	431.383	163.453	137.509	0.29322	-0.623216	down	no
ENSG00000203852	H3C15	205.955	212.555	149.157	179.555	157.645	90.5814	0.408988	0.409006	up	no
ENSG00000183864	TOB2	4445.5	4920.61	4519.09	3640.78	5979.72	5548.39	0.744156	-0.127602	down	no
ENSG00000116903	EXOC8	1100.57	445.012	517.735	249.57	657.13	771.579	0.593924	0.297836	up	no
ENSG00000140105	WARS1	25597.3	30137.5	22501.8	22608.1	31525.6	37219.1	0.571131	-0.2236	down	no
ENSG00000135541	AHI1	921.28	167.974	664.427	363.627	787.394	570.772	0.966198	0.0257201	up	no
ENSG00000134253	TRIM45	142.513	170.363	215.723	89.2127	181.706	212.812	0.807695	0.126153	up	no
ENSG00000233337	UBE2FP3	0	5.57261	14.7924	0	5.80797	12.0048	0.922896	0.181114	up	no
ENSG00000163874	ZC3H12A	8369.68	11549.6	4784.12	5125.78	3314.69	6945.3	0.155272	0.683231	up	no
ENSG00000177000	MTHFR	1562.13	1537.24	885.08	1574.21	2225.28	2972.82	0.0864296	-0.764963	down	no
ENSG00000132879	FBXO44	1814.06	2496.53	1828.1	6253.92	2209.52	3659.27	0.0394642	-0.981521	down	yes
ENSG00000116663	FBXO6	1667.87	762.651	1078.61	2274.36	723.507	962.564	0.74688	-0.174325	down	no
ENSG00000174444	RPL4	281632	547829	428627	530926	371234	376400	0.956079	-0.0232846	down	no
ENSG00000140396	NCOA2	925.878	278.63	384.603	90.342	320.268	663.536	0.410795	0.565101	up	no
ENSG00000167964	RAB26	609.59	721.255	3532.93	4274.31	2137.33	112.408	0.634419	-0.423898	down	no
ENSG00000113555	PCDH12	76.3136	35.0278	61.6351	40.6539	29.8695	36.0143	0.279998	0.699314	up	no
ENSG00000003400	CASP10	940.589	1101.78	923.294	481.071	1362.38	1366.36	0.815599	-0.114274	down	no
ENSG00000167700	MFSD3	30384.8	25079.9	27804.8	35690.7	19184.5	17998.4	0.651943	0.192401	up	no
ENSG00000230773	ENSG00000230773	40.4554	43.7848	9.86162	29.3611	54.7608	29.4662	0.738865	-0.266398	down	no
ENSG00000142552	RCN3	1216.42	1358.92	1755.37	2305.98	615.644	587.142	0.596462	0.303815	up	no
ENSG00000143702	CEP170	3403.77	549.3	2016.7	102.764	2282.53	1345.63	0.409042	0.6779	up	no
ENSG00000262246	CORO7	92.8636	363.812	372.276	291.353	40.6558	94.9468	0.193048	0.958848	up	no
ENSG00000114209	PDCD10	3789.94	2029.23	2768.65	2066.57	1727.45	2282	0.227987	0.499204	up	no
ENSG00000239948	RN7SL368P	27632	37232.2	35662.1	36466.5	12172.7	12990.3	0.165701	0.705898	up	no
ENSG00000225131	PSME2P2	67.1192	122.597	109.711	161.486	63.8876	102.586	0.822226	-0.128999	down	no
ENSG00000175221	MED16	9140.17	4315.59	8374.98	14363.2	6500.77	6998.78	0.473064	-0.351985	down	no
ENSG00000107249	GLIS3	3297.12	2287.95	3058.34	1868.95	3854.83	1773.43	0.65383	0.205004	up	no
ENSG00000100399	CHADL	4.59721	9.55304	11.0943	9.0342	3.31884	14.1875	0.955735	-0.0680704	down	no
ENSG00000133943	DGLUCY	1814.06	2155.8	1862.61	1416.11	1806.28	1742.87	0.53333	0.232219	up	no
ENSG00000135636	DYSF	118.608	19.9022	86.2892	171.65	112.84	208.446	0.0893107	-1.13474	down	no
ENSG00000165995	CACNB2	22.0666	17.5139	4.93081	3.38782	48.9529	14.1875	0.60306	-0.580149	down	no
ENSG00000225492	GBP1P1	79.072	0	14.7924	12.422	28.2101	43.6537	0.900731	0.155504	up	no
ENSG00000136868	SLC31A1	4593.53	8526.09	5019.56	4335.29	5484.38	5103.12	0.499733	0.281635	up	no
ENSG00000088305	DNMT3B	1432.49	1443.31	1299.27	749.839	2215.32	2533.01	0.429701	-0.397214	down	no
ENSG00000277893	SRD5A2	3.67777	10.3491	9.86162	4.5171	10.7862	0	0.691001	0.626004	up	no
ENSG00000142623	PADI1	384.327	445.809	371.043	551.086	323.587	377.605	0.889959	-0.059144	down	no
ENSG00000231993	EP300-AS1	17.4694	42.1926	33.283	48.5588	9.1268	29.4662	0.906359	0.10007	up	no
ENSG00000265056	MIR548S	1120.8	890.821	1135.32	593.999	1545.75	1267.05	0.805762	-0.114897	down	no
ENSG00000145107	TM4SF19	1232.97	2281.58	1570.46	2030.44	1074.47	1168.83	0.581957	0.251061	up	no
ENSG00000213500	LAP3P2	12.8722	0	7.39622	0	0	0	0.0624019	5.18576	up	no
ENSG00000160703	NLRX1	196.76	185.488	322.968	97.1176	50.6123	268.47	0.233926	0.761611	up	no
ENSG00000227527	ENSG00000227527	597.637	374.161	305.71	522.854	1109.32	269.562	0.313459	-0.57429	down	no
ENSG00000285728	ENSG00000285728	4.59721	14.3296	28.3522	0	19.913	31.6489	0.918438	-0.133419	down	no
ENSG00000234917	ENSG00000234917	3.67777	6.36869	0	0	4.14855	1.09134	0.704288	0.929182	up	no
ENSG00000048028	USP28	1274.35	572.386	611.42	0	824.731	886.17	0.791941	0.522797	up	no
ENSG00000004975	DVL2	9958.47	9916.85	12053.4	14242.4	6915.63	8491.74	0.801819	0.106851	up	no
ENSG00000239127	SNORD125	23.9055	27.0669	19.7232	36.1368	25.721	40.3797	0.467319	-0.526027	down	no
ENSG00000122484	RPAP2	696.017	340.725	469.66	239.406	609.007	462.729	0.694604	0.199473	up	no
ENSG00000185304	RGPD2	13.7916	0	0	9.0342	4.97826	0	0.994014	-0.0175839	down	no
ENSG00000106635	BCL7B	8178.43	9330.14	7767.26	10038.1	9331.74	8289.84	0.7195	-0.130004	down	no
ENSG00000060237	WNK1	4311.26	1466.39	2577.58	307.163	3581.03	2567.93	0.598223	0.371871	up	no
ENSG00000151611	MMAA	197.68	54.1339	107.245	65.4979	177.558	137.509	0.892496	-0.0860085	down	no
ENSG00000274209	ANTXRL	18.3888	29.4552	25.8868	29.3611	30.6992	44.745	0.484328	-0.50596	down	no
ENSG00000198690	FAN1	1327.67	1051.63	888.779	526.242	1270.29	1486.41	0.989271	-0.00656175	down	no
ENSG00000258537	FRMD6-AS2	75.3942	233.253	93.6854	150.194	72.1847	106.952	0.631447	0.293025	up	no
ENSG00000147862	NFIB	1575	674.285	1357.21	649.333	1510.9	1508.24	0.960888	-0.02495	down	no
ENSG00000290474	GUSBP2	16.5499	42.1926	19.7232	24.844	39.826	0	0.812561	0.276952	up	no
ENSG00000122952	ZWINT	10973.5	17767.1	11964.6	14521.3	11153	15393.4	0.97465	-0.0127508	down	no
ENSG00000136436	CALCOCO2	5846.73	6096.43	5083.67	3907.29	6978.69	5325.75	0.859788	0.0707365	up	no
ENSG00000197608	ZNF841	145.272	72.4439	71.4967	49.6881	108.692	144.057	0.916429	-0.0642938	down	no
ENSG00000266009	ENSG00000266009	12.8722	11.9413	0	0	0	0	0.0336462	5.4855	up	yes
ENSG00000188425	NANOS2	3.67777	3.18435	0	0	0	5.45671	0.90512	0.352112	up	no
ENSG00000198331	HYLS1	856	914.704	517.735	442.676	852.941	886.17	0.882197	0.0691042	up	no
ENSG00000197798	FAM118B	247.33	240.418	247.773	247.311	310.311	241.187	0.773532	-0.119839	down	no
ENSG00000254694	ENSG00000254694	0	3.98043	0	0	8.29709	3.27403	0.579286	-1.5127	down	no
ENSG00000139613	SMARCC2	10829.2	11091.1	9977.49	10441.3	11662.4	10650.4	0.914171	-0.0382161	down	no
ENSG00000241547	ACTG1P20	4.59721	3.18435	0	0	3.31884	5.45671	0.945109	-0.160942	down	no
ENSG00000172123	SLFN12	6.43609	3.98043	3.69811	0	0	34.923	0.485352	-1.30131	down	no
ENSG00000220848	RPS18P9	7.35553	18.31	14.7924	5.64637	20.7427	18.5528	0.878894	-0.156196	down	no
ENSG00000213383	PP1P	19.3083	22.2904	8.62892	18.0684	25.721	15.2788	0.79855	-0.228097	down	no
ENSG00000156858	PRR14	4965.9	3527.46	6126.53	8934.82	5042.97	5148.95	0.375857	-0.387701	down	no
ENSG00000279360	ENSG00000279360	494.66	597.065	564.578	701.28	644.684	514.022	0.670846	-0.16734	down	no
ENSG00000121058	COIL	1166.77	999.885	977.533	578.189	1259.5	1279.05	0.9779	0.0124697	up	no
ENSG00000275067	MIR6825	11976.6	10431.9	14354.8	16683.9	9708.43	8684.9	0.873246	0.067733	up	no
ENSG00000177511	ST8SIA3	4.59721	0	6.16351	0	0	0	0.214339	4.26851	up	no
ENSG00000133858	ZFC3H1	1476.62	364.608	869.055	531.889	956.655	782.493	0.641745	0.254708	up	no
ENSG00000248161	ENSG00000248161	182.049	291.368	204.629	431.383	249.743	213.903	0.411735	-0.399171	down	no
ENSG00000256325	ENSG00000256325	0.919441	1.59217	3.69811	2.25855	6.63767	3.27403	0.588396	-1.00444	down	no
ENSG00000111605	CPSF6	1506.05	1721.94	1183.39	1775.22	1773.09	1942.59	0.406627	-0.315537	down	no
ENSG00000278739	MIR6859-4	4364.59	7891.61	5526.21	8991.29	5270.31	7283.62	0.517876	-0.276838	down	no
ENSG00000164403	SHROOM1	1368.13	1687.7	2326.11	2380.51	1388.1	1126.27	0.764482	0.136786	up	no
ENSG00000166803	PCLAF	2185.51	1090.64	1247.5	660.626	2431.88	1814.9	0.828449	-0.117651	down	no
ENSG00000149292	TTC12	302.496	533.378	255.169	208.916	343.5	434.354	0.771217	0.145821	up	no
ENSG00000164924	YWHAZ	5537.8	9165.35	11371.7	834.534	1145	6327.6	0.0155665	1.65029	up	yes
ENSG00000289048	ENSG00000289048	0	2.38826	0	0	0	10.9134	0.515896	-2.14907	down	no
ENSG00000274984	Y_RNA	53.3276	43.7848	91.22	14.6806	48.1231	72.0286	0.514186	0.477321	up	no
ENSG00000223855	PDGFA-DT	47.811	60.5026	29.5849	47.4295	56.4202	62.2065	0.672358	-0.262825	down	no
ENSG00000146038	DCDC2	1321.24	1362.1	898.64	874.059	1062.03	1186.29	0.62172	0.198397	up	no
ENSG00000186230	ZNF749	214.23	109.064	109.711	63.2394	237.297	190.985	0.762617	-0.183864	down	no
ENSG00000113249	HAVCR1	1551.1	504.719	2777.28	1517.75	346.819	91.6728	0.106994	1.30494	up	no
ENSG00000276350	MIR6858	20105.4	29767.3	29674.8	40116.4	18246.1	21228.8	0.998619	-0.000781969	down	no
ENSG00000164463	CREBRF	340.193	125.782	157.786	217.95	242.275	135.326	0.903331	0.0664421	up	no
ENSG00000168394	TAP1	114429	101569	117141	120225	87901.1	94197	0.704362	0.140036	up	no
ENSG00000061794	MRPS35	199.519	254.748	250.239	0	445.554	118.956	0.863281	0.319206	up	no
ENSG00000184564	SLITRK6	103.897	11.1452	55.4716	4.5171	105.373	100.404	0.756358	-0.305279	down	no
ENSG00000138101	DTNB	989.319	2354.82	2833.98	2791.57	841.325	1476.59	0.624678	0.274087	up	no
ENSG00000225093	RPL3P7	16.5499	34.2317	6.16351	49.6881	25.721	12.0048	0.522006	-0.604909	down	no
ENSG00000213443	NPM1P7	50.5693	22.2904	88.7546	46.3003	19.0833	72.0286	0.762937	0.23203	up	no
ENSG00000196976	LAGE3	17953	16550.6	20366.7	25640.2	13959	14486.5	0.960174	0.0207874	up	no
ENSG00000114520	SNX4	1534.55	1027.75	1200.65	1031.03	1291.86	1702.49	0.814067	-0.0972856	down	no
ENSG00000113712	CSNK1A1	10350.2	11481.2	8551.26	6493.33	11600.2	10068.7	0.787832	0.109478	up	no
ENSG00000123505	AMD1	3589.5	1323.89	1894.66	1428.53	3853.17	5530.92	0.241622	-0.667423	down	no
ENSG00000226132	RPS3AP46	6.43609	3.18435	3.69811	3.38782	2.48913	0	0.548613	1.17715	up	no
ENSG00000101407	TTI1	3694.32	3943.81	3341.86	2468.6	3941.12	5048.55	0.883273	-0.0614948	down	no
ENSG00000204128	C2orf72	2144.14	1539.63	2349.53	2109.49	1954.8	2530.82	0.742991	-0.128569	down	no
ENSG00000244056	RN7SL417P	3.67777	4.77652	0	2.25855	2.48913	9.82208	0.687997	-0.755857	down	no
ENSG00000287031	ENSG00000287031	0	13.5335	0	0	0	0	0.206481	4.61219	up	no
ENSG00000214832	UPF3AP2	1.83888	22.2904	16.0251	15.8098	6.63767	16.3701	0.961919	0.055032	up	no
ENSG00000140320	BAHD1	1767.17	654.383	733.458	1594.54	1647.8	1210.3	0.314455	-0.496939	down	no
ENSG00000287038	ENSG00000287038	15.6305	3.98043	0	0	14.1051	0	0.834718	0.465137	up	no
ENSG00000172057	ORMDL3	6155.66	7746.72	10204.3	12682.9	4195.84	10653.7	0.698341	-0.191679	down	no
ENSG00000233786	CDC27P1	2.75832	2.38826	3.69811	4.5171	0.829709	3.27403	0.980994	0.0444442	up	no
ENSG00000182612	TSPAN10	758.539	636.073	616.351	766.778	639.706	631.887	0.960145	-0.0192694	down	no
ENSG00000254002	ENSG00000254002	0	2.38826	0	11.2927	0	4.36537	0.31351	-2.64824	down	no
ENSG00000170310	STX8	1460.99	7.96087	17.2578	16.9391	306.992	413.619	0.606797	1.01083	up	no
ENSG00000188660	LINC00319	168.258	149.664	99.8489	59.8516	192.493	138.601	0.868911	0.0949144	up	no
ENSG00000121897	LIAS	454.204	530.194	403.094	424.607	580.797	605.695	0.597584	-0.21528	down	no
ENSG00000163512	AZI2	3237.35	2294.32	2239.82	1826.04	1965.58	2084.46	0.292565	0.40338	up	no
ENSG00000260799	KRT8P50	0	4.77652	14.7924	15.8098	0.829709	7.6394	0.849212	-0.318661	down	no
ENSG00000163257	DCAF16	112.172	127.374	0	0	82.1412	0	0.679002	1.54339	up	no
ENSG00000214575	CPEB1	274.913	331.968	198.465	232.631	239.786	177.889	0.491782	0.309472	up	no
ENSG00000198663	C6orf89	361.341	2034	0	0	2429.39	1663.21	0.814531	-0.772691	down	no
ENSG00000088727	KIF9	566.376	815.989	611.42	706.926	642.195	667.902	0.967027	-0.016285	down	no
ENSG00000275465	ENSG00000275465	9.19441	7.16478	0	0	5.80797	0	0.544165	1.47053	up	no
ENSG00000235119	ENSG00000235119	604.073	1296.03	398.163	667.402	259.699	202.99	0.088951	1.02521	up	no
ENSG00000273084	LINC03073	8.27497	13.5335	0	0	0	7.6394	0.498132	1.53245	up	no
ENSG00000127220	ABHD8	6927.07	4248.71	7122.56	7406.91	4899.43	5927.08	0.990136	0.00510839	up	no
ENSG00000158122	PRXL2C	59.7637	347.094	207.094	317.326	202.449	291.388	0.516942	-0.400696	down	no
ENSG00000162373	BEND5	7.35553	3.18435	16.0251	33.8782	4.14855	0	0.729154	-0.522816	down	no
ENSG00000198680	TUSC1	1436.17	1987.83	2063.54	2356.8	1789.68	1835.64	0.75022	-0.124492	down	no
ENSG00000170298	LGALS9B	66.1998	56.5222	67.7986	45.171	33.1884	52.3844	0.356083	0.544933	up	no
ENSG00000136783	NIPSNAP3A	1505.13	1667.8	1502.66	1394.65	1364.04	1687.22	0.843924	0.0727937	up	no
ENSG00000100380	ST13	12661.6	15596.1	12087.9	12835.3	13712.6	15682.6	0.857875	-0.0658527	down	no
ENSG00000234241	ENSG00000234241	14.7111	9.55304	3.69811	7.90492	9.95651	16.3701	0.804688	-0.280562	down	no
ENSG00000147679	UTP23	898.294	530.194	749.483	553.345	735.122	774.853	0.853497	0.0776523	up	no
ENSG00000168589	DYNLRB2	0	8.75695	6.16351	6.77565	9.95651	0	0.929968	-0.170835	down	no
ENSG00000283528	TCAF2C	71.7164	107.472	73.9622	86.9542	29.0398	27.2836	0.215848	0.826638	up	no
ENSG00000125846	ZNF133	3166.56	3406.46	3360.35	5126.91	2285.85	1686.12	0.795772	0.126676	up	no
ENSG00000186765	FSCN2	454.204	187.876	347.622	281.189	389.963	381.97	0.851221	-0.0905133	down	no
ENSG00000104129	DNAJC17	2583.63	3794.15	3315.97	5079.48	3303.07	2751.27	0.635628	-0.199763	down	no
ENSG00000251791	SCARNA6	0.919441	6.36869	0	0	6.63767	3.27403	0.856623	-0.430464	down	no
ENSG00000180884	ZNF792	617.865	541.339	467.194	232.631	579.137	578.412	0.640285	0.226119	up	no
ENSG00000260565	ERVK13-1	308.932	348.686	253.937	202.14	333.543	245.552	0.615297	0.222283	up	no
ENSG00000245573	BDNF-AS	18.3888	39.0082	38.2138	68.8858	24.8913	0	0.979783	0.0290088	up	no
ENSG00000274290	H2BC6	25.7444	28.6591	55.4716	39.5246	60.5688	45.8364	0.533598	-0.419062	down	no
ENSG00000285761	ENSG00000285761	27.5832	42.9887	29.5849	27.1026	26.5507	26.1922	0.641762	0.329904	up	no
ENSG00000166188	ZNF319	4108.98	2437.62	1794.81	1128.15	3674.78	2358.39	0.678795	0.21999	up	no
ENSG00000289132	ENSG00000289132	66.1998	105.88	54.2389	55.3345	55.5905	66.5719	0.538488	0.354692	up	no
ENSG00000289136	ENSG00000289136	14.7111	24.6787	23.4213	11.2927	19.0833	7.6394	0.437025	0.715596	up	no
ENSG00000172232	AZU1	30.3416	11.1452	32.0503	20.3269	19.913	14.1875	0.61837	0.426895	up	no
ENSG00000214198	TTC41P	35.8582	7.16478	71.4967	14.6806	62.2282	7.6394	0.675736	0.423681	up	no
ENSG00000235655	H3P6	1088.62	944.159	922.062	1178.96	1445.35	2615.95	0.0632912	-0.826445	down	no
ENSG00000117122	MFAP2	47.811	3.98043	33.283	15.8098	7.46738	17.4615	0.299525	1.06433	up	no
ENSG00000204791	SMPD5	22.986	23.8826	6.16351	23.7148	4.97826	14.1875	0.755832	0.323583	up	no
ENSG00000213542	RPL7AP43	0.919441	6.36869	6.16351	2.25855	2.48913	1.09134	0.520625	1.19475	up	no
ENSG00000136848	DAB2IP	1740.5	789.718	75.1949	695.633	489.529	1990.61	0.725119	-0.285146	down	no
ENSG00000273703	H2BC14	2.75832	16.7178	24.6541	7.90492	0	0	0.14381	2.5057	up	no
ENSG00000154040	CABYR	817.383	812.805	792.628	727.253	803.159	944.011	0.936023	-0.0303551	down	no
ENSG00000223343	ENSG00000223343	38.6165	45.3769	32.0503	53.0759	34.0181	14.1875	0.789064	0.199318	up	no
ENSG00000275552	ENSG00000275552	23.9055	10.3491	0	38.3953	39.826	15.2788	0.206304	-1.43692	down	no
ENSG00000114631	PODXL2	8580.23	7651.19	10206.8	10956.2	5589.75	6218.47	0.613171	0.215856	up	no
ENSG00000291142	ENSG00000291142	589.362	655.975	446.238	610.938	512.76	523.844	0.922934	0.0388424	up	no
ENSG00000144026	ZNF514	148.03	412.373	129.434	458.486	159.304	0	0.933592	0.159432	up	no
ENSG00000167842	MIS12	1685.34	1337.43	1265.99	918.101	1969.73	1234.31	0.897067	0.0569153	up	no
ENSG00000259920	ENSG00000259920	0	0	4.93081	10.1635	3.31884	0	0.569022	-1.49254	down	no
ENSG00000157911	PEX10	7679.18	6910.03	8159.26	10557.6	6070.15	6227.2	0.986845	-0.0067187	down	no
ENSG00000011451	WIZ	2732.58	954.508	6668.92	1972.84	3316.35	1926.22	0.400091	0.521048	up	no
ENSG00000290008	ENSG00000290008	2.75832	8.75695	12.327	10.1635	7.46738	14.1875	0.721894	-0.422094	down	no
ENSG00000170448	NFXL1	1064.71	309.678	648.402	304.904	934.253	488.921	0.696496	0.2264	up	no
ENSG00000105135	ILVBL	4778.34	766.632	2475.27	3732.25	1433.74	2400.95	0.892422	0.0839838	up	no
ENSG00000275711	MIR6795	3006.57	728.419	517.735	220.209	6146.49	990.939	0.561436	-0.790869	down	no
ENSG00000171791	BCL2	114.011	106.676	156.553	45.171	233.148	136.418	0.823919	-0.140467	down	no
ENSG00000163697	APBB2	42.2943	45.3769	25.8868	25.9733	62.2282	97.1295	0.318613	-0.702919	down	no
ENSG00000154277	UCHL1	24611.6	34324.9	9523.86	17521.8	25395.7	7973.35	0.453197	0.427869	up	no
ENSG00000100320	RBFOX2	2155.17	2091.32	1511.29	1113.47	2067.64	2440.24	0.937931	0.0346599	up	no
ENSG00000163624	CDS1	113.091	104.287	134.365	81.3078	153.496	283.749	0.325639	-0.560886	down	no
ENSG00000230234	ENSG00000230234	18.3888	39.0082	6.16351	41.7832	0	5.45671	0.746974	0.441002	up	no
ENSG00000266896	ENSG00000266896	2.75832	0	0	9.0342	0	2.18269	0.485819	-2.00221	down	no
ENSG00000130813	SHFL	417.426	258.728	388.301	359.109	300.355	234.639	0.571505	0.251065	up	no
ENSG00000089220	PEBP1	32128	42553.2	37856.3	48684.2	32553.6	35700	0.886007	-0.0553261	down	no
ENSG00000079313	REXO1	6016.83	4471.62	7076.95	6387.18	5723.34	5512.37	0.990087	-0.00477875	down	no
ENSG00000135074	ADAM19	1631.09	1567.49	1686.34	1409.34	1950.65	2691.25	0.452211	-0.308937	down	no
ENSG00000237667	LINC01115	0	0	6.16351	0	0	5.45671	0.962736	0.161987	up	no
ENSG00000223586	LINC01312	0	8.75695	0	0	8.29709	8.73074	0.688634	-0.940545	down	no
ENSG00000145284	SCD5	1654.08	1620.04	1829.33	1350.61	1970.56	2071.37	0.83776	-0.079655	down	no
ENSG00000166501	PRKCB	12.8722	19.1061	9.86162	25.9733	33.1884	31.6489	0.171134	-1.10957	down	no
ENSG00000245748	ENSG00000245748	13.7916	9.55304	16.0251	0	13.2753	0	0.351827	1.53704	up	no
ENSG00000171368	TPPP	770.492	601.842	624.98	562.379	1008.93	887.261	0.477276	-0.300046	down	no
ENSG00000100167	SEPTIN3	339.274	346.298	318.037	378.307	290.398	491.104	0.624643	-0.207855	down	no
ENSG00000124782	RREB1	2604.78	2384.28	1280.78	1182.35	2296.64	2301.64	0.802942	0.117301	up	no
ENSG00000256712	ENSG00000256712	0.919441	0.796087	2.46541	2.25855	0.829709	9.82208	0.417743	-1.65025	down	no
ENSG00000201998	SNORA23	4.59721	0	6.16351	0	0	3.27403	0.544071	1.72474	up	no
ENSG00000122432	SPATA1	2.75832	2.38826	2.46541	1.12927	8.29709	9.82208	0.411627	-1.34275	down	no
ENSG00000133878	DUSP26	34.0193	14.3296	35.7484	23.7148	29.8695	17.4615	0.768543	0.234734	up	no
ENSG00000116194	ANGPTL1	13.7916	0	6.16351	0	7.46738	9.82208	0.915251	0.200202	up	no
ENSG00000219435	CATSPERZ	86.4275	30.2513	54.2389	20.3269	70.5253	22.9182	0.448355	0.579073	up	no
ENSG00000197816	CCDC180	0.919441	3.18435	0	0	5.80797	4.36537	0.608311	-1.28298	down	no
ENSG00000139719	VPS33A	8780.67	17103.1	11321.1	15926.2	11839.1	11776.7	0.834883	-0.0878571	down	no
ENSG00000205726	ITSN1	1588.79	1459.23	1132.85	481.071	1600.51	1225.58	0.502236	0.338003	up	no
ENSG00000160439	RDH13	9.19441	19.9022	36.9811	35.0075	17.4239	30.5576	0.695475	-0.33437	down	no
ENSG00000291121	ENSG00000291121	5.51665	20.6983	50.5408	65.4979	4.97826	9.82208	0.952328	-0.0665868	down	no
ENSG00000248540	ENSG00000248540	0	0	6.16351	0	6.63767	0	0.965705	-0.14393	down	no
ENSG00000111145	ELK3	4015.2	2371.54	3679.62	1909.6	3391.85	3198.72	0.573576	0.243827	up	no
ENSG00000263677	ENSG00000263677	9.19441	18.31	38.2138	12.422	9.95651	4.36537	0.209925	1.28832	up	no
ENSG00000065029	ZNF76	2534.9	3318.09	3711.67	3742.42	2135.67	2269.99	0.582887	0.231296	up	no
ENSG00000277534	ENSG00000277534	377.89	705.333	483.219	508.174	412.366	403.797	0.576885	0.242857	up	no
ENSG00000134504	KCTD1	384.327	437.052	101.082	258.604	542.63	319.763	0.63746	-0.280278	down	no
ENSG00000090889	KIF4A	2916.47	2831.68	2016.7	1299.8	2867.48	3337.33	0.916261	0.0492111	up	no
ENSG00000092470	WDR76	1149.3	679.858	915.898	327.49	1168.23	1255.04	0.995166	-0.00330755	down	no
ENSG00000272121	ENSG00000272121	410.071	409.985	523.899	661.755	343.5	331.768	0.986885	0.00756857	up	no
ENSG00000175575	PAAF1	2633.28	4405.54	3148.32	3726.61	3415.91	3805.51	0.791653	-0.103824	down	no
ENSG00000224358	TMCO1-AS1	19.3083	39.0082	8.62892	22.5855	19.0833	9.82208	0.678927	0.387581	up	no
ENSG00000132170	PPARG	2448.47	2573.75	1754.14	1761.67	2967.87	2679.25	0.755487	-0.128676	down	no
ENSG00000198763	MT-ND2	68460.7	75166.5	60466.5	51496.1	58112.8	78495.9	0.75868	0.1177	up	no
ENSG00000166033	HTRA1	3314.59	3790.17	3526.76	2985.8	4639.73	5145.68	0.505773	-0.26457	down	no
ENSG00000157693	TMEM268	1657.75	2390.65	1778.79	1532.43	2324.85	1739.6	0.885031	0.05814	up	no
ENSG00000119318	RAD23B	9192.58	9670.86	7687.13	7249.95	8154.38	8993.75	0.739175	0.122003	up	no
ENSG00000154832	CXXC1	10429.2	7424.3	11552.9	12053.9	8946.76	9553.61	0.887961	-0.0552624	down	no
ENSG00000103168	TAF1C	2892.56	3133.4	3296.25	2757.69	2781.19	2789.47	0.648821	0.16261	up	no
ENSG00000065600	PACC1	2287.57	3982.82	2593.61	2997.1	2608.61	2036.45	0.607704	0.214087	up	no
ENSG00000221823	PPP3R1	836.692	917.888	739.622	510.432	1062.03	964.747	0.955007	-0.0248003	down	no
ENSG00000215182	MUC5AC	8078.21	6419.64	7314.86	5587.65	6487.5	4090.35	0.265914	0.432199	up	no
ENSG00000202058	RN7SKP80	8.27497	1.59217	0	0	4.14855	17.4615	0.577591	-1.1175	down	no
ENSG00000154642	C21orf91	271.235	37.4161	126.968	60.9808	154.326	195.35	0.90702	0.0841592	up	no
ENSG00000129559	NEDD8	30361.8	20059	29620.6	43740.2	26155.8	38234.1	0.290292	-0.433949	down	no
ENSG00000270722	RNVU1-31	1.83888	3.18435	4.93081	15.8098	0	0	0.757845	-0.664649	down	no
ENSG00000173456	RNF26	14333.2	12076.6	16324.7	14912.1	11778.6	15582.2	0.966766	0.0156653	up	no
ENSG00000248485	PCP4L1	33.0999	14.3296	23.4213	58.7223	9.1268	14.1875	0.825264	-0.206849	down	no
	MSTRG.6171	11.9527	6.36869	3.69811	5.64637	10.7862	8.73074	0.878804	-0.189212	down	no
ENSG00000196542	SPTSSB	152.627	67.6674	85.0565	47.4295	161.793	120.048	0.859635	-0.110897	down	no
ENSG00000179715	PCED1B	1729.47	1004.66	1969.86	1908.47	1651.95	1143.73	0.999403	-0.000331503	down	no
ENSG00000205517	RGL3	610.509	702.148	843.169	621.101	551.757	444.176	0.302576	0.41456	up	no
ENSG00000170145	SIK2	1129.99	1170.25	934.389	1068.29	1242.9	1237.58	0.721979	-0.133561	down	no
ENSG00000130475	FCHO1	1892.21	1963.95	3460.2	0	1229.63	781.401	0.351077	1.86313	up	no
ENSG00000130175	PRKCSH	50694.3	65102.4	80419.1	84309.4	45668	20073.1	0.467949	0.386994	up	no
	MSTRG.1380	135.158	222.904	165.182	173.908	120.308	295.754	0.743526	-0.171233	down	no
ENSG00000129559	NEDD8	1366.29	1280.11	1210.51	2144.49	1092.73	744.296	0.92423	-0.045679	down	no
ENSG00000270127	ENSG00000270127	27.5832	11.1452	0	0	28.2101	0	0.816041	0.450779	up	no
ENSG00000279805	ENSG00000279805	0	11.9413	11.0943	11.2927	17.4239	24.0095	0.348359	-1.19835	down	no
ENSG00000058335	RASGRF1	3.67777	10.3491	6.16351	14.6806	9.1268	30.5576	0.193976	-1.41752	down	no
ENSG00000258181	ENSG00000258181	37.6971	45.3769	22.1886	31.6197	21.5724	29.4662	0.621547	0.357145	up	no
ENSG00000231920	NEBL-AS1	127.802	183.896	71.4967	236.018	107.033	69.8459	0.867327	-0.104059	down	no
ENSG00000236304	ENSG00000236304	0	7.16478	0	0	0	4.36537	0.83117	0.736605	up	no
ENSG00000226413	OR8T1P	10.1139	10.3491	0	0	4.14855	0	0.332901	2.26476	up	no
ENSG00000169057	MECP2	6357.94	8526.09	7784.52	9249.89	7762.76	7639.4	0.744225	-0.121	down	no
ENSG00000104228	TRIM35	6199.79	5569.42	5039.29	5261.29	6566.32	6158.45	0.789507	-0.097684	down	no
ENSG00000067840	PDZD4	1814.98	1190.15	1767.7	2126.42	1021.37	1821.45	0.896164	-0.0580972	down	no
ENSG00000185621	LMLN	285.946	140.907	135.597	101.635	233.978	219.36	0.972633	0.0189375	up	no
ENSG00000198286	CARD11	258.363	378.937	326.666	403.151	412.366	409.253	0.3986	-0.345274	down	no
ENSG00000104388	RAB2A	7352.77	7962.46	5632.22	5225.16	8122.02	10816.3	0.630411	-0.206019	down	no
ENSG00000280239	ENSG00000280239	2.75832	24.6787	22.1886	19.1977	64.7173	67.6632	0.078111	-1.61447	down	no
ENSG00000175581	MRPL48	1546.5	1702.03	1407.75	1798.94	1544.92	1480.95	0.890276	-0.051119	down	no
ENSG00000171206	TRIM8	8707.11	11277.4	9465.92	9815.66	9303.53	7696.15	0.715163	0.135241	up	no
ENSG00000050767	COL23A1	8.27497	0	9.86162	10.1635	4.14855	8.73074	0.819992	-0.355193	down	no
ENSG00000142538	PTH2	0	26.2709	7.39622	39.5246	7.46738	16.3701	0.495358	-0.899402	down	no
ENSG00000198830	HMGN2	16947.1	25889.5	21175.4	24405.9	17907.6	30866.4	0.637502	-0.193087	down	no
ENSG00000125870	SNRPB2	6845.24	9923.22	6980.79	6802.75	5276.95	6408.36	0.349317	0.361358	up	no
ENSG00000141447	OSBPL1A	1159.42	1108.15	1040.4	877.447	951.677	1446.03	0.971244	0.0145508	up	no
ENSG00000238043	ENSG00000238043	0	3.18435	8.62892	7.90492	0	0	0.821568	0.582186	up	no
ENSG00000277157	H4C4	15.6305	30.2513	8.62892	35.0075	19.0833	19.6442	0.63248	-0.42183	down	no
ENSG00000147400	CETN2	4499.75	2839.64	3227.22	3364.11	3306.39	3463.92	0.876009	0.0602587	up	no
ENSG00000251023	ENSG00000251023	0	0	0	9.0342	0	5.45671	0.124543	-4.7593	down	no
ENSG00000163444	TMEM183A	1540.06	3366.65	1926.71	2674.12	1854.4	2530.82	0.916957	-0.0466813	down	no
ENSG00000213859	KCTD11	92.8636	88.3656	76.4276	121.962	37.3369	34.923	0.53219	0.411845	up	no
ENSG00000275711	MIR6795	8672.17	6631.4	9770.4	7854.11	7018.51	11954.6	0.812742	-0.097518	down	no
ENSG00000047188	YTHDC2	1305.61	404.412	994.791	476.554	1286.88	1200.48	0.81285	-0.132424	down	no
ENSG00000289762	SMIM46	5947.87	5496.18	6354.58	8589.27	7168.69	7115.55	0.316975	-0.361924	down	no
ENSG00000259771	ENSG00000259771	21.1472	61.2987	32.0503	58.7223	21.5724	17.4615	0.770736	0.235155	up	no
ENSG00000268403	ENSG00000268403	78.1525	146.48	71.4967	98.2469	183.366	161.519	0.291206	-0.579411	down	no
ENSG00000154252	GAL3ST2	48.7304	32.6396	65.3332	36.1368	67.2065	69.8459	0.700073	-0.245953	down	no
ENSG00000273828	ENSG00000273828	15.6305	19.9022	0	0	0	5.45671	0.183996	2.72765	up	no
ENSG00000082458	DLG3	825.658	1283.29	578.138	747.58	1238.76	1190.65	0.603162	-0.241211	down	no
ENSG00000203499	IQANK1	20.2277	39.8043	40.6792	63.2394	9.1268	81.8507	0.468371	-0.611753	down	no
ENSG00000166444	DENND2B	1203.55	863.754	528.829	858.249	1343.3	1581.36	0.24921	-0.542777	down	no
ENSG00000113504	SLC12A7	18963.5	18539.3	21064.4	22517.7	16554.4	14098	0.716986	0.139479	up	no
ENSG00000280217	ENSG00000280217	35.8582	60.5026	30.8176	5.64637	68.8659	94.9468	0.638097	-0.412686	down	no
ENSG00000185088	RPS27L	27061.9	25540.1	20646.5	30041	13692.7	22586.4	0.739093	0.143381	up	no
ENSG00000251400	ALDH7A1P1	11.9527	11.1452	16.0251	15.8098	5.80797	14.1875	0.897829	0.131384	up	no
ENSG00000167103	PIP5KL1	345.71	648.811	634.842	1043.45	297.866	180.072	0.875841	0.0993168	up	no
ENSG00000260969	WWOX-AS1	8.27497	0	0	0	0	4.36537	0.780688	0.935789	up	no
ENSG00000163815	CLEC3B	0	12.7374	6.16351	10.1635	9.95651	12.0048	0.597451	-0.757909	down	no
ENSG00000182890	GLUD2	305.255	472.876	129.434	132.125	348.478	281.566	0.668536	0.252593	up	no
ENSG00000181652	ATG9B	25.7444	13.5335	19.7232	19.1977	1.65942	14.1875	0.478233	0.762627	up	no
ENSG00000131470	PSMC3IP	760.378	1113.73	701.408	815.337	778.267	895.992	0.902332	0.0494745	up	no
ENSG00000118004	COLEC11	99.2997	76.4243	56.7043	111.798	148.518	64.3892	0.397833	-0.482047	down	no
ENSG00000120690	ELF1	1085.86	1963.95	345.157	1093.14	657.13	906.906	0.545906	0.354201	up	no
ENSG00000169026	SLC49A3	152.627	169.566	123.27	274.414	158.474	213.903	0.25438	-0.535438	down	no
ENSG00000163932	PRKCD	0	1147.16	1031.77	1044.58	31.529	726.834	0.904493	0.273339	up	no
ENSG00000231120	BTF3P10	4.59721	7.16478	4.93081	12.422	1.65942	7.6394	0.79438	-0.364413	down	no
ENSG00000254901	BORCS8	1956.57	1800.75	2596.07	959.884	2234.41	2236.16	0.625252	0.226189	up	no
ENSG00000182518	FAM104B	947.025	1378.03	1217.91	2046.25	886.959	1131.72	0.666365	-0.197988	down	no
ENSG00000053702	NRIP2	6.43609	3.18435	2.46541	9.0342	2.48913	2.18269	0.918017	-0.166927	down	no
ENSG00000290376	HERC2P3	156.305	66.0752	40.6792	39.5246	168.431	181.163	0.431909	-0.563865	down	no
ENSG00000096696	DSP	25435.4	12136.3	19034.2	9719.67	17843.7	17756.1	0.482545	0.320801	up	no
ENSG00000122034	GTF3A	9065.69	19274.9	13222	14946	10514.1	10914.5	0.657576	0.192384	up	no
ENSG00000148053	NTRK2	25.7444	19.9022	19.7232	9.0342	0	7.6394	0.103122	1.99377	up	no
ENSG00000197020	ZNF100	0	0	0	0	0	14.1875	0.189326	-4.73095	down	no
ENSG00000198382	UVRAG	989.319	1192.54	865.357	631.265	1333.34	1044.41	0.967193	0.0180825	up	no
ENSG00000260857	ENSG00000260857	0	0	20.9559	0	0	0	0.102805	5.22821	up	no
ENSG00000260850	ENSG00000260850	14.7111	0	41.9119	44.0417	26.5507	10.9134	0.664247	-0.536746	down	no
	MSTRG.3263	211.472	245.195	292.151	294.741	251.402	355.778	0.531575	-0.268677	down	no
ENSG00000187244	BCAM	38347.1	33334.5	48856.9	53016.1	26145.8	25117.2	0.641873	0.209047	up	no
ENSG00000185787	MORF4L1	15562.5	28338.3	17181.4	15130	19777	28138.1	0.917978	-0.0456135	down	no
ENSG00000204590	GNL1	15167.1	8794.37	13647.3	24788.7	4441.43	2934.62	0.742258	0.225609	up	no
ENSG00000135378	PRRG4	0	255.544	340.226	196.494	470.445	1458.03	0.35243	-1.83474	down	no
ENSG00000112659	CUL9	2679.25	2240.19	2179.42	2527.32	2757.12	2684.7	0.646976	-0.166821	down	no
ENSG00000100319	ZMAT5	2879.69	3060.95	3053.4	4723.76	2171.35	1775.61	0.910638	0.0529094	up	no
ENSG00000138835	RGS3	2950.49	2369.15	3213.66	2922.56	2828.48	3774.95	0.677904	-0.158827	down	no
ENSG00000105202	FBL	73090.1	85773.6	85484.2	160059	53569.4	57120.9	0.769052	-0.148014	down	no
ENSG00000154274	C4orf19	9.19441	16.7178	0	11.2927	0	19.6442	0.888515	-0.238437	down	no
ENSG00000167615	LENG8	3771.55	6986.46	9468.39	9606.74	9546.64	5850.69	0.513778	-0.305989	down	no
ENSG00000235681	ENSG00000235681	0	7.16478	4.93081	3.38782	4.97826	6.54806	0.864344	-0.301143	down	no
ENSG00000187098	MITF	1380.08	698.168	728.527	427.995	959.974	910.18	0.561755	0.28826	up	no
ENSG00000277872	MIR6817	498.337	856.589	591.697	1124.76	635.557	429.989	0.730871	-0.169668	down	no
ENSG00000287170	ENSG00000287170	14.7111	7.16478	14.7924	9.0342	9.1268	0	0.467697	1.00377	up	no
ENSG00000162650	ATXN7L2	528.679	375.753	488.15	563.508	506.952	413.619	0.82171	-0.0921567	down	no
ENSG00000257391	ENSG00000257391	0.919441	0.796087	2.46541	3.38782	5.80797	6.54806	0.285543	-1.95291	down	no
ENSG00000261448	ENSG00000261448	242.733	186.284	184.905	220.209	142.71	138.601	0.529415	0.292961	up	no
ENSG00000214736	TOMM6	146.191	71.6478	50.5408	118.574	219.043	85.1247	0.29028	-0.65525	down	no
ENSG00000141956	PRDM15	561.779	654.383	511.572	353.463	648.003	521.662	0.671453	0.181571	up	no
ENSG00000230107	ENSG00000230107	7.35553	12.7374	0	0	0	0	0.0604059	5.18219	up	no
ENSG00000111652	COPS7A	3216.21	1534.06	2218.86	1243.33	622.282	1479.86	0.0297123	1.05904	up	yes
ENSG00000076944	STXBP2	14744.2	9361.98	6681.25	17258.7	11513.9	12298.3	0.349172	-0.415731	down	no
ENSG00000213070	HMGB3P6	12.8722	12.7374	8.62892	0	8.29709	13.0961	0.622843	0.677418	up	no
ENSG00000219410	ENSG00000219410	27.5832	8.75695	6.16351	6.77565	6.63767	18.5528	0.709033	0.420007	up	no
ENSG00000214402	LCNL1	99.2997	144.888	106.012	293.611	82.1412	67.6632	0.60146	-0.338019	down	no
ENSG00000275329	ENSG00000275329	48.7304	16.7178	8.62892	11.2927	42.3152	25.1009	0.925226	-0.087843	down	no
ENSG00000290735	ENSG00000290735	4.59721	9.55304	4.93081	0	10.7862	21.8269	0.604048	-0.768134	down	no
ENSG00000074416	MGLL	27033.4	31350.7	26175.2	29850.1	25016.6	27927.5	0.932642	0.0304476	up	no
ENSG00000290739	ENSG00000290739	0	12.7374	8.62892	0	7.46738	6.54806	0.749465	0.601524	up	no
ENSG00000255435	TTC36-AS1	0	3.18435	0	14.6806	4.97826	0	0.288618	-2.57173	down	no
ENSG00000130560	UBAC1	2075.18	307.289	44.3773	64.3687	111.181	2117.2	0.962535	0.0821285	up	no
ENSG00000040531	CTNS	3481.01	2956.67	4037.1	4518.23	3391.85	3583.97	0.724731	-0.134013	down	no
ENSG00000279800	BCLAF1P2	162.741	28.6591	117.107	31.6197	150.177	113.5	0.936793	0.0596605	up	no
ENSG00000229970	ENSG00000229970	86.4275	57.3182	43.1446	0	60.5688	30.5576	0.321261	1.03114	up	no
ENSG00000286834	ENSG00000286834	4.59721	0	0	0	0.829709	6.54806	0.82581	-0.670007	down	no
ENSG00000073921	PICALM	3530.66	672.693	1812.07	1602.44	1411.34	2763.28	0.920605	0.0583471	up	no
ENSG00000139132	FGD4	263.88	60.5026	193.534	76.7907	224.022	183.346	0.883048	0.0949399	up	no
ENSG00000138162	TACC2	8078.21	8686.1	8709.04	6396.21	12241.5	8834.42	0.788209	-0.109027	down	no
ENSG00000066468	FGFR2	0	6.36869	36.9811	0	92.0977	434.354	0.192338	-3.60546	down	no
ENSG00000273891	ENSG00000273891	19.3083	48.5613	13.5597	42.9124	6.63767	18.5528	0.775282	0.271843	up	no
ENSG00000107679	PLEKHA1	1514.32	394.859	862.892	251.828	1103.51	308.85	0.26124	0.735276	up	no
ENSG00000062038	CDH3	0	1.59217	0	0	0	13.0961	0.361623	-2.94826	down	no
ENSG00000279110	ENSG00000279110	15.6305	9.55304	25.8868	20.3269	2.48913	5.45671	0.451079	0.859111	up	no
ENSG00000138382	METTL5	4254.26	3943.02	3197.63	3889.22	3385.21	3821.88	0.917166	0.0384102	up	no
ENSG00000205116	TMEM88B	4.59721	11.9413	0	0	24.8913	0	0.783646	-0.587868	down	no
ENSG00000124557	BTN1A1	0	2.38826	0	0	4.14855	5.45671	0.507745	-1.96317	down	no
ENSG00000290997	ULK4P3	136.997	127.374	99.8489	145.676	97.076	98.2208	0.843867	0.0976877	up	no
ENSG00000115008	IL1A	239.055	101.103	141.761	95.9884	128.605	60.0238	0.180047	0.757619	up	no
ENSG00000074966	TXK	10.1139	4.77652	0	0	0	0	0.119336	4.74835	up	no
ENSG00000267372	ENSG00000267372	30.3416	50.1535	30.8176	14.6806	21.5724	51.2931	0.65188	0.351266	up	no
ENSG00000207313	SNORA2B	1514.32	2783.92	1067.52	1223	2127.37	2197.96	0.921979	-0.0480505	down	no
ENSG00000065357	DGKA	1112.52	1151.94	484.452	368.144	1142.51	1901.12	0.60483	-0.311341	down	no
ENSG00000129810	SGO1	999.433	603.434	555.949	433.642	745.079	596.964	0.532513	0.281668	up	no
ENSG00000125970	RALY	33386.8	30178.9	57897.6	48517	34715.9	31041.1	0.839785	0.0880124	up	no
ENSG00000250506	CDK3	5679.39	4091.09	5511.41	6912.29	3250.8	1719.96	0.492543	0.362942	up	no
ENSG00000167515	TRAPPC2L	7661.71	10764.7	11098	14312.4	8586.66	9507.78	0.743021	-0.134377	down	no
ENSG00000108591	DRG2	10852.2	11792.4	15317.6	20065	10664.3	11486.4	0.719346	-0.153213	down	no
ENSG00000213090	SCYL2P1	17.4694	0	0	0	0	0	0.139666	4.97582	up	no
ENSG00000149798	CDC42EP2	3057.14	2494.14	3562.51	5465.69	2187.11	1090.25	0.9157	0.059934	up	no
ENSG00000274211	SOCS7	536.034	849.425	475.823	607.55	609.007	520.57	0.813801	0.100224	up	no
ENSG00000182534	MXRA7	1708.32	7873.3	5773.98	9738.87	8162.68	5720.82	0.260876	-0.621375	down	no
ENSG00000171033	PKIA	21.1472	22.2904	60.4024	37.2661	0	42.5624	0.74284	0.380574	up	no
ENSG00000241749	RPSAP52	0	5.57261	0	9.0342	0	0	0.834298	-0.67063	down	no
ENSG00000089009	RPL6	50385.4	64906.5	41093.4	33006.4	34011.4	56949.5	0.428072	0.335156	up	no
ENSG00000286134	ENSG00000286134	0	24.6787	9.86162	37.2661	19.913	0	0.646596	-0.722542	down	no
ENSG00000122203	KIAA1191	16856.1	24866.6	17572.2	21057.6	21194.1	19274.2	0.88807	-0.0532715	down	no
ENSG00000159164	SV2A	8.27497	0	0	4.5171	4.14855	16.3701	0.410255	-1.58349	down	no
ENSG00000119844	AFTPH	1307.45	418.742	1235.17	631.265	966.611	523.844	0.362055	0.48032	up	no
ENSG00000105355	PLIN3	45699.9	37170.9	54394.2	56603.8	37780	43851.2	0.979324	-0.0101601	down	no
ENSG00000224215	C10orf67-AS1	0	7.16478	16.0251	3.38782	0	4.36537	0.424559	1.59028	up	no
ENSG00000183763	TRAIP	178.372	1806.32	957.81	1066.04	479.572	420.167	0.40103	0.582304	up	no
ENSG00000182179	UBA7	13.7916	95.5304	295.849	259.733	277.953	4.36537	0.687855	-0.422141	down	no
ENSG00000176095	IP6K1	15892.5	8967.12	13674.4	21278.9	14794.5	13756.4	0.376349	-0.370884	down	no
ENSG00000170379	TCAF2	285.027	539.747	406.792	444.934	180.047	187.711	0.25405	0.600952	up	no
ENSG00000133874	RNF122	2150.57	3107.13	3304.88	3894.87	1383.96	1395.83	0.483436	0.359465	up	no
ENSG00000154710	RABGEF1	844.967	1135.22	832.074	1041.19	1248.71	888.353	0.656819	-0.176418	down	no
ENSG00000215817	ZC3H11B	114.011	43.7848	80.1257	44.0417	81.3115	77.4853	0.71248	0.227121	up	no
ENSG00000240230	COX19	1438.01	1974.3	1506.36	2095.93	1682.65	1536.61	0.774113	-0.111669	down	no
ENSG00000198089	SFI1	1141.03	1745.82	1614.84	836.793	3401.81	1440.57	0.536997	-0.335494	down	no
ENSG00000273384	ENSG00000273384	22.0666	43.7848	23.4213	39.5246	28.2101	13.0961	0.853412	0.147887	up	no
ENSG00000173535	TNFRSF10C	78.1525	74.8322	104.78	79.0492	98.7354	57.8412	0.816885	0.125368	up	no
ENSG00000266846	ENSG00000266846	0	7.16478	6.16351	0	0	0	0.149221	4.58262	up	no
ENSG00000237264	FTH1P11	308.932	362.219	384.603	439.288	330.224	236.821	0.875526	0.069081	up	no
ENSG00000119402	FBXW2	1796.59	1271.35	951.646	673.048	603.199	1281.24	0.170246	0.652746	up	no
ENSG00000106009	BRAT1	12177.1	7657.56	12895.3	10177	10992	12985.9	0.87763	-0.0615145	down	no
ENSG00000223508	RPL23AP53	114.93	183.896	104.78	240.536	136.902	88.3987	0.714493	-0.204346	down	no
ENSG00000198134	PTMAP9	178.372	300.125	173.811	315.068	192.493	314.307	0.490357	-0.331007	down	no
ENSG00000184224	NDUFV1-DT	8.27497	8.75695	6.16351	2.25855	4.14855	4.36537	0.428667	1.10524	up	no
ENSG00000197965	MPZL1	12118.2	15226.8	12530.4	11165.1	5662.77	12672.7	0.319604	0.434808	up	no
ENSG00000228862	ENSG00000228862	0	6.36869	0	11.2927	0	6.54806	0.5454	-1.45138	down	no
	MSTRG.1879	75.3942	105.88	87.5219	123.091	58.0797	132.052	0.696286	-0.217409	down	no
ENSG00000111790	FGFR1OP2	1943.7	1900.26	1738.11	1950.26	1620.42	1925.13	0.95071	0.0226201	up	no
ENSG00000121350	PYROXD1	867.953	352.666	637.307	382.824	568.351	679.906	0.69987	0.187462	up	no
ENSG00000214736	TOMM6	4909.82	9356.41	1269.68	11263.4	4968.3	6868.91	0.364031	-0.572188	down	no
ENSG00000260290	ENSG00000260290	160.902	132.15	80.1257	97.1176	93.7572	128.778	0.664053	0.22635	up	no
ENSG00000269896	ENSG00000269896	56.0859	89.1617	45.61	31.6197	109.522	73.1199	0.800319	-0.16702	down	no
ENSG00000157911	PEX10	184.808	233.253	208.327	205.528	214.895	134.235	0.700829	0.175028	up	no
ENSG00000157916	RER1	2489.85	4198.56	2888.22	4434.66	5328.39	3540.32	0.24972	-0.474163	down	no
ENSG00000258976	ENSG00000258976	44.1332	23.8826	35.7484	0	47.2934	29.4662	0.697357	0.428577	up	no
ENSG00000109436	TBC1D9	1358.93	1154.33	1040.4	561.25	1422.12	1523.51	0.968368	0.0190129	up	no
ENSG00000137168	PPIL1	1955.65	2822.92	1699.9	2184.02	2375.46	2827.67	0.637986	-0.189154	down	no
ENSG00000119688	ABCD4	332.838	131.354	187.371	187.46	239.786	516.205	0.347923	-0.53379	down	no
ENSG00000100505	TRIM9	1379.16	1695.66	1960	1363.03	1572.3	987.665	0.373362	0.3597	up	no
ENSG00000258302	ENSG00000258302	17.4694	17.5139	0	11.2927	19.0833	7.6394	0.931892	-0.111872	down	no
ENSG00000036448	MYOM2	104.816	403.616	16.0251	93.7298	58.9094	314.307	0.849566	0.170462	up	no
ENSG00000166569	CPLX4	4.59721	0	6.16351	0	0	0	0.214339	4.26851	up	no
ENSG00000114654	EFCC1	0	0	0	4.5171	3.31884	10.9134	0.03777	-5.13341	down	yes
ENSG00000155903	RASA2	793.478	265.097	453.635	264.25	643.025	617.7	0.981704	-0.0126248	down	no
ENSG00000247735	KCTD13-DT	79.072	160.81	146.692	59.8516	199.13	128.778	0.990733	-0.00693932	down	no
ENSG00000183242	WT1-AS	147.111	195.837	124.503	171.65	214.895	157.153	0.641996	-0.216999	down	no
ENSG00000177335	LINC02904	0	0	0	0	0	43.6537	0.016592	-6.35335	down	yes
ENSG00000273885	ENSG00000273885	0	4.77652	3.69811	13.5513	1.65942	8.73074	0.384828	-1.49161	down	no
ENSG00000239269	RPSAP4	9.19441	13.5335	20.9559	30.4904	9.95651	13.0961	0.760523	-0.294839	down	no
ENSG00000241697	TMEFF1	2501.8	4868.87	3320.9	4261.88	2380.44	2248.17	0.561874	0.266272	up	no
ENSG00000145358	DDIT4L	667.515	293.756	489.383	238.277	627.26	369.965	0.660258	0.230443	up	no
ENSG00000171067	C11orf24	887.261	4513.02	873.986	3670.14	5452.02	3615.62	0.104103	-1.02136	down	no
ENSG00000174607	UGT8	86.4275	57.3182	39.4465	9.0342	73.8441	90.5814	0.92215	0.0786316	up	no
ENSG00000058056	USP13	825.658	425.906	669.358	185.201	1029.67	1210.3	0.590425	-0.336645	down	no
ENSG00000126890	CTAG2	0	7.16478	0	13.5513	0	0	0.757339	-0.89532	down	no
ENSG00000286786	ENSG00000286786	10.1139	0	22.1886	2.25855	4.14855	0	0.221995	2.30537	up	no
ENSG00000126759	CFP	40.4554	110.656	119.572	88.0834	65.547	106.952	0.927992	0.0547597	up	no
ENSG00000148297	MED22	7689.29	7052.53	7396.22	8354.38	7663.2	7380.75	0.821877	-0.0798764	down	no
ENSG00000143365	RORC	114.011	145.684	118.339	248.44	205.768	117.865	0.231665	-0.597005	down	no
ENSG00000255517	DPP3-DT	617.865	724.439	663.194	1149.6	551.757	478.008	0.799689	-0.119538	down	no
ENSG00000197024	ZNF398	1503.29	1574.66	1404.05	1419.5	1708.37	1132.81	0.849717	0.0729653	up	no
ENSG00000250234	ENSG00000250234	1.83888	1.59217	4.93081	6.77565	0	0	0.901399	0.308208	up	no
ENSG00000113456	RAD1	123.205	105.88	351.32	120.832	131.924	187.711	0.502405	0.395178	up	no
ENSG00000161981	SNRNP25	11461.8	12370.4	16142.2	21384	10779.6	14411.2	0.602958	-0.220468	down	no
ENSG00000140443	IGF1R	14585.1	15797.5	12026.2	11550.2	17443	15066	0.886201	-0.0550731	down	no
ENSG00000005981	ASB4	766.814	711.702	1335.02	504.786	867.876	878.531	0.485912	0.320925	up	no
ENSG00000145192	AHSG	98.3802	98.7148	97.3835	151.323	87.1195	62.2065	0.958483	-0.0286687	down	no
ENSG00000183527	PSMG1	2722.47	6609.91	4055.59	4287.86	3547.84	4080.53	0.706035	0.168103	up	no
ENSG00000284286	MIR718	824.739	356.647	3365.28	3864.38	3668.97	2107.38	0.111498	-1.0848	down	no
ENSG00000279066	HEXD-IT1	0	8.75695	0	2.25855	2.48913	15.2788	0.573178	-1.16156	down	no
ENSG00000178028	DMAP1	5948.79	5912.54	7497.3	8596.04	5827.05	5777.57	0.875123	-0.0614368	down	no
ENSG00000067445	TRO	404.554	698.168	575.672	431.383	447.213	523.844	0.537445	0.259357	up	no
ENSG00000289444	ENSG00000289444	80.9108	85.1813	28.3522	0	87.9492	51.2931	0.653529	0.480299	up	no
ENSG00000134321	RSAD2	1663.27	1325.48	1158.74	970.047	1281.07	1630.47	0.816126	0.0957042	up	no
ENSG00000131781	FMO5	74.4748	56.5222	130.666	76.7907	151.007	80.7593	0.67877	-0.244651	down	no
ENSG00000197461	PDGFA	2087.13	2038.78	3291.32	3129.22	1169.89	2008.07	0.626491	0.233924	up	no
ENSG00000228887	EEF1DP1	158.144	163.994	167.648	412.185	116.989	84.0334	0.608959	-0.323069	down	no
ENSG00000235631	RNF148	0	3.98043	3.69811	3.38782	8.29709	3.27403	0.60338	-0.974069	down	no
ENSG00000278982	ENSG00000278982	24.8249	21.4943	14.7924	22.5855	14.1051	5.45671	0.567884	0.54053	up	no
ENSG00000264570	SNX19P3	0.919441	3.18435	0	7.90492	2.48913	3.27403	0.416608	-1.68273	down	no
ENSG00000244245	ENSG00000244245	21.1472	23.8826	29.5849	53.0759	13.2753	16.3701	0.864351	-0.14538	down	no
ENSG00000157181	ODR4	39.536	9.55304	7.39622	5.64637	31.529	31.6489	0.784209	-0.284364	down	no
ENSG00000109133	TMEM33	4513.54	3354.71	4064.22	3512.05	4433.97	4561.81	0.85699	-0.0679937	down	no
ENSG00000235374	SSR4P1	395.36	285.795	175.044	240.536	462.148	271.744	0.712201	-0.186475	down	no
ENSG00000100209	HSCB	1531.79	3673.14	2665.1	2945.15	2080.91	1892.39	0.685467	0.186026	up	no
ENSG00000141258	SGSM2	6291.74	6289.09	5038.06	6505.75	6197.1	7509.53	0.589622	-0.198057	down	no
ENSG00000243926	TIPARP-AS1	163.661	182.304	204.629	295.87	175.069	128.778	0.804551	-0.123148	down	no
ENSG00000196683	TOMM7	7259.91	15898.6	7574.96	19340	7357.03	8897.72	0.685043	-0.211787	down	no
ENSG00000185252	ZNF74	2767.52	2322.18	2651.54	2613.14	2482.49	2489.35	0.935066	0.0293909	up	no
ENSG00000216490	IFI30	4710.3	7789.71	12070.6	11442.9	10784.6	12969.5	0.249181	-0.518573	down	no
ENSG00000125834	STK35	2954.17	2067.44	2306.39	2126.42	3493.91	6181.36	0.152819	-0.687496	down	no
ENSG00000202363	SNORA62	150023	26059.9	20715.6	285136	65960.2	184446	0.0470975	-1.44427	down	yes
ENSG00000166794	PPIB	137877	210259	186083	259485	120953	106602	0.776619	0.133392	up	no
ENSG00000203645	LINC00501	0	30.2513	24.6541	0	13.2753	146.24	0.559944	-1.5385	down	no
ENSG00000213337	ANKRD39	126.883	81.2008	73.9622	21.4562	94.5869	41.471	0.218423	0.834909	up	no
ENSG00000071462	BUD23	23079.8	30568.9	31636.1	43271.6	23299.1	25111.8	0.804751	-0.104348	down	no
ENSG00000119915	ELOVL3	323.643	227.681	244.075	304.904	340.181	265.196	0.647089	-0.194916	down	no
ENSG00000162613	FUBP1	173.774	8225.17	2539.37	3512.05	5898.4	6847.08	0.492704	-0.571654	down	no
ENSG00000188107	EYS	11.9527	3.18435	1.2327	0	6.63767	0	0.561036	1.2741	up	no
ENSG00000169231	THBS3	165.499	272.262	277.358	432.512	413.195	77.4853	0.556469	-0.369094	down	no
ENSG00000197275	RAD54B	513.968	179.12	308.176	151.323	367.561	113.5	0.269883	0.660959	up	no
ENSG00000277287	ENSG00000277287	116.769	105.083	123.27	126.479	131.094	157.153	0.568377	-0.265696	down	no
ENSG00000277186	ENSG00000277186	9.19441	0	0	0	4.97826	8.73074	0.815479	-0.571246	down	no
ENSG00000289183	ENSG00000289183	22.986	17.5139	30.8176	25.9733	3.31884	28.3749	0.747096	0.311328	up	no
ENSG00000006695	COX10	2466.86	2811.78	2642.91	2298.07	2851.71	2320.19	0.817595	0.0846129	up	no
ENSG00000067365	METTL22	3707.19	4011.48	4374.86	5142.72	4116.19	3365.7	0.871084	-0.0620177	down	no
ENSG00000114391	RPL24	72611.1	110572	89947.8	144276	61303.9	80166.7	0.886085	-0.0651359	down	no
ENSG00000174306	ZHX3	940.589	1172.64	979.999	705.797	1198.93	1257.23	0.939464	-0.0317599	down	no
ENSG00000179604	CDC42EP4	19570.3	18728.7	21182.8	17984.8	21378.3	22990.2	0.850842	-0.0680279	down	no
ENSG00000189068	VSTM1	33.0999	74.8322	32.0503	85.8249	54.7608	74.2113	0.338472	-0.610149	down	no
ENSG00000274002	ENSG00000274002	0	10.3491	0	0	3.31884	0	0.618932	1.62126	up	no
ENSG00000119487	MAPKAP1	0	141.703	0	99.3762	164.282	270.653	0.473426	-1.91366	down	no
ENSG00000065243	PKN2	8.27497	0	6.16351	0	0	0	0.130043	4.69528	up	no
ENSG00000256443	ENSG00000256443	0	3.18435	6.16351	0	4.14855	2.18269	0.824509	0.535481	up	no
ENSG00000144550	CPNE9	11.9527	32.6396	36.9811	38.3953	23.2319	32.7403	0.787496	-0.210932	down	no
ENSG00000154263	ABCA10	22.0666	19.9022	35.7484	30.4904	14.9348	14.1875	0.644854	0.38116	up	no
ENSG00000172954	LCLAT1	901.053	320.027	1215.44	647.075	913.51	831.603	0.961193	0.0256798	up	no
ENSG00000170191	NANP	759.459	533.378	730.993	243.923	720.188	598.056	0.456048	0.372718	up	no
ENSG00000165443	PHYHIPL	168.258	136.131	118.339	106.152	126.946	152.788	0.781594	0.132434	up	no
ENSG00000255815	KRT8P11	2.75832	2.38826	0	9.0342	4.97826	5.45671	0.290932	-1.87866	down	no
ENSG00000280339	ENSG00000280339	0	7.16478	0	0	0	4.36537	0.83117	0.736605	up	no
ENSG00000112983	BRD8	1754.29	1882.75	1024.38	726.124	1822.04	1910.94	0.897661	0.0641025	up	no
ENSG00000152443	ZNF776	426.621	227.681	406.792	111.798	463.808	321.946	0.676875	0.239839	up	no
ENSG00000274191	ENSG00000274191	0	0	4.93081	0	2.48913	4.36537	0.865611	-0.510971	down	no
ENSG00000117153	KLHL12	1721.19	1772.09	1079.85	997.15	2232.75	1925.13	0.708279	-0.172739	down	no
ENSG00000144057	ST6GAL2	1088.62	624.928	1004.65	431.383	1315.09	876.348	0.920183	0.0508794	up	no
ENSG00000196876	SCN8A	372.374	309.678	183.673	133.254	306.992	283.749	0.618785	0.258077	up	no
ENSG00000233980	FDPSP2	11.9527	11.9413	7.39622	0	9.1268	6.54806	0.492522	0.986858	up	no
ENSG00000273257	LINC02928	1463.75	2459.91	1873.71	1787.64	1245.39	1593.36	0.426349	0.325744	up	no
ENSG00000128567	PODXL	514.887	616.967	605.257	0	851.282	958.199	0.97605	-0.0589109	down	no
ENSG00000106554	CHCHD3	69156.7	101889	119624	162549	78861.4	81242.8	0.742576	-0.150603	down	no
ENSG00000256006	ENSG00000256006	12.8722	7.16478	4.93081	7.90492	4.14855	10.9134	0.914193	0.13316	up	no
ENSG00000131738	KRT33B	0	10.3491	17.2578	0	0	18.5528	0.783541	0.574623	up	no
ENSG00000242616	GNG10	700.614	757.875	658.263	560.12	582.456	608.969	0.468101	0.273418	up	no
ENSG00000210741	MIR196A1	0.919441	2.38826	1.2327	2.25855	0	6.54806	0.691901	-0.934931	down	no
ENSG00000135929	CYP27A1	20.2277	11.9413	0	27.1026	0	30.5576	0.594757	-0.829731	down	no
ENSG00000058404	CAMK2B	174.694	198.226	135.597	51.9466	174.239	194.259	0.639265	0.274129	up	no
ENSG00000274862	U2	5.51665	7.96087	6.16351	10.1635	4.97826	8.73074	0.826947	-0.272533	down	no
ENSG00000234742	RPL17P18	63.4415	123.393	30.8176	85.8249	58.0797	89.4901	0.885956	-0.0936145	down	no
ENSG00000267201	LINC01775	48.7304	33.4356	35.7484	28.2319	28.2101	57.8412	0.945019	0.047616	up	no
ENSG00000132661	NXT1	7872.26	12228.7	10249.9	13514	8621.51	8145.78	0.99358	0.00333851	up	no
ENSG00000196873	ZNG1C	1210.9	1351.76	1169.83	1200.42	913.51	1172.1	0.626604	0.184105	up	no
ENSG00000116604	MEF2D	1325.83	2996.47	11.0943	2449.4	81.3115	845.79	0.83733	0.360108	up	no
ENSG00000106384	MOGAT3	66.1998	36.62	25.8868	84.6956	40.6558	25.1009	0.76464	-0.220368	down	no
ENSG00000119397	CNTRL	425.701	68.4635	240.377	141.159	336.032	329.585	0.834821	-0.136339	down	no
ENSG00000140519	RHCG	1922.55	1247.47	5166.26	13930.7	2118.25	1936.04	0.136881	-1.10942	down	no
ENSG00000143198	MGST3	0	2.38826	33.283	0	0	0	0.0149558	5.99577	up	yes
ENSG00000278828	H3C10	324.563	433.071	394.465	496.881	419.833	219.36	0.965729	0.0201332	up	no
ENSG00000158669	GPAT4	51.4887	607.414	601.559	1312.22	471.275	182.254	0.42687	-0.641142	down	no
ENSG00000070190	DAPP1	102.977	45.3769	41.9119	9.0342	43.1449	41.471	0.189996	1.01952	up	no
ENSG00000162840	MT2P1	662.917	882.064	541.156	1174.45	472.934	907.997	0.540439	-0.291817	down	no
ENSG00000242756	RHOT1P3	14.7111	3.98043	0	3.38782	8.29709	9.82208	0.902702	-0.193662	down	no
ENSG00000270248	ENSG00000270248	4.59721	5.57261	6.16351	5.64637	0	7.6394	0.855755	0.310563	up	no
ENSG00000132359	RAP1GAP2	2762.92	2573.75	2517.18	2658.31	3293.12	3065.58	0.583262	-0.199279	down	no
ENSG00000262884	ENSG00000262884	103.897	106.676	46.8427	129.867	107.862	79.668	0.599238	-0.298013	down	no
ENSG00000128185	DGCR6L	21437.7	15292	26384.8	34280.3	13711.8	16134.4	0.96194	-0.0229465	down	no
ENSG00000240776	RPS10P4	0.919441	0.796087	0	7.90492	4.14855	5.45671	0.116823	-3.27419	down	no
ENSG00000101353	MROH8	134.238	152.053	179.975	145.676	141.88	105.86	0.602384	0.243669	up	no
ENSG00000170801	HTRA3	130.561	93.1421	159.019	126.479	155.985	84.0334	0.909614	0.0588959	up	no
ENSG00000111737	RAB35	20701.2	20435.5	22747.1	23321.8	20284.7	23170.3	0.857435	-0.0638961	down	no
ENSG00000264116	ENSG00000264116	4.59721	0	0	0	4.14855	4.36537	0.75925	-0.884496	down	no
ENSG00000158856	DMTN	22374.6	18629.2	29948.5	33754	19475.8	19614.7	0.929215	-0.0379752	down	no
ENSG00000104894	CD37	48.7304	34.2317	16.0251	44.0417	102.884	169.158	0.0180174	-1.66878	down	yes
ENSG00000158863	FHIP2B	6803.87	1754.58	5155.16	2659.44	4486.24	5820.13	0.882685	0.0808281	up	no
ENSG00000288677	HRURF	5100.14	2657.34	7825.2	2878.52	4657.99	5779.75	0.651991	0.226628	up	no
ENSG00000168938	PPIC	2597.42	2818.15	2443.22	2909.01	2404.5	2969.54	0.836051	-0.0757329	down	no
ENSG00000168487	BMP1	7873.18	13012.8	19116.8	12643.4	8440.63	1422.02	0.206526	0.829774	up	no
ENSG00000159592	GPBP1L1	1511.56	2719.43	745.785	492.364	2873.28	1223.39	0.856904	0.116997	up	no
ENSG00000170456	DENND5B	2013.58	1281.7	1899.59	1438.7	1425.44	1453.67	0.494698	0.26664	up	no
ENSG00000182057	OGFRP1	649.126	800.067	840.703	723.865	750.057	1071.7	0.704848	-0.152753	down	no
ENSG00000184014	DENND5A	6043.49	9873.07	5574.28	4160.25	7985.12	6550.24	0.651118	0.201031	up	no
ENSG00000234705	HMGA1P4	25.7444	59.7065	20.9559	40.6539	7.46738	0	0.331898	1.15348	up	no
ENSG00000163806	SPDYA	11849.8	4938.13	9028.31	5884.65	10048.6	10410.3	0.950302	-0.0292145	down	no
ENSG00000291082	HERC2P9	153.547	51.7456	88.7546	74.5321	100.395	111.317	0.948755	0.0377774	up	no
ENSG00000171243	SOSTDC1	0	0	12.327	0	0	1.09134	0.296532	3.49663	up	no
ENSG00000288187	ENSG00000288187	13.7916	28.6591	14.7924	12.422	21.5724	20.7355	0.938502	0.0679214	up	no
ENSG00000270504	ENSG00000270504	855.081	796.883	791.395	867.283	1100.19	922.184	0.520099	-0.242199	down	no
ENSG00000145945	FAM50B	4.59721	63.6869	17.2578	1230.91	16.5942	114.591	0.0141505	-3.99044	down	yes
ENSG00000170365	SMAD1	1071.15	665.528	776.603	382.824	1212.21	963.655	0.95899	-0.0262317	down	no
ENSG00000237594	TIAM1-AS1	165.499	70.8517	40.6792	47.4295	87.1195	116.774	0.832613	0.142348	up	no
ENSG00000161671	EMC10	13336.5	16583.3	11536.9	62835.1	7517.17	52355	0.0131245	-1.56552	down	yes
ENSG00000287306	ENSG00000287306	36.7777	24.6787	23.4213	18.0684	19.0833	17.4615	0.414216	0.636836	up	no
ENSG00000227725	POLR2MP1	39.536	51.7456	17.2578	11.2927	11.6159	10.9134	0.0439202	1.68756	up	yes
ENSG00000288459	ENSG00000288459	0	6.36869	0	0	0	8.73074	0.89148	-0.432833	down	no
ENSG00000137221	TJAP1	2477.89	2572.95	2873.43	4844.59	2374.63	2344.2	0.538551	-0.271193	down	no
ENSG00000197635	DPP4	384.327	272.262	212.025	228.114	194.982	617.7	0.643096	-0.259717	down	no
ENSG00000198053	SIRPA	5646.29	6037.52	5628.52	5794.31	5023.89	4836.83	0.685523	0.1452	up	no
ENSG00000227811	INKA2-AS1	118.608	203.002	147.924	150.194	174.239	140.783	0.976957	0.0137124	up	no
ENSG00000185985	SLITRK2	11.0333	3.98043	0	0	0	0	0.118356	4.75988	up	no
ENSG00000286038	SPDYE13	14.7111	13.5335	7.39622	9.0342	18.2536	16.3701	0.771757	-0.289072	down	no
ENSG00000170209	ANKK1	10.1139	11.9413	0	0	0	0	0.0469606	5.31599	up	yes
ENSG00000280277	ENSG00000280277	2.75832	0.796087	3.69811	0	11.6159	0	0.76461	-0.709023	down	no
ENSG00000188554	NBR1	4686.39	7351.06	5884.92	4523.88	7935.34	2326.74	0.582716	0.277464	up	no
ENSG00000172915	NBEA	527.759	137.723	261.333	86.9542	492.847	443.085	0.83352	-0.142998	down	no
ENSG00000080561	MID2	1138.27	818.377	807.42	675.306	1114.3	593.69	0.626378	0.213443	up	no
ENSG00000137154	RPS6	56557.6	75781.1	66476	76533.2	48549.6	53386.3	0.691942	0.155756	up	no
ENSG00000274904	ENSG00000274904	1.83888	2.38826	1.2327	4.5171	1.65942	1.09134	0.852624	-0.394523	down	no
ENSG00000149927	DOC2A	512.129	493.574	571.974	619.972	458.829	291.388	0.647912	0.203293	up	no
ENSG00000169592	INO80E	159.063	171.159	285.987	180.684	82.1412	90.5814	0.137417	0.802402	up	no
ENSG00000228526	MIR34AHG	211.472	59.7065	257.635	191.977	26.5507	327.403	0.953384	-0.0460018	down	no
ENSG00000157954	WIPI2	9106.15	13533.5	12066.9	12043.7	11473.2	12277.6	0.905394	-0.0445236	down	no
ENSG00000128016	ZFP36	19589.6	23027.6	32803.4	26645.2	12567.6	8577.95	0.19168	0.658231	up	no
ENSG00000242689	CNTF	13.7916	0	0	0	0	0	0.202338	4.63492	up	no
ENSG00000166411	IDH3A	5014.63	4966.79	4288.57	3054.69	5540.8	6443.29	0.858745	-0.0757045	down	no
ENSG00000279500	ENSG00000279500	2732.58	3506.76	2974.51	2981.29	2754.64	2743.64	0.742948	0.119877	up	no
ENSG00000057935	MTA3	505.693	476.856	575.672	189.718	573.329	279.384	0.25422	0.578335	up	no
ENSG00000078674	PCM1	3289.76	597.861	1348.58	630.135	2719.79	2272.18	0.876816	-0.102711	down	no
ENSG00000139514	SLC7A1	8195.9	9471.84	4769.33	7561.63	4797.38	6310.14	0.539876	0.265338	up	no
ENSG00000271122	HERPUD2-AS1	257.444	249.971	149.157	107.281	342.67	288.114	0.760069	-0.168733	down	no
ENSG00000237441	RGL2	3106.79	2243.37	3438.01	3008.39	2964.55	3168.17	0.881571	-0.0569249	down	no
ENSG00000178982	EIF3K	45597.9	77415.5	68708.4	95672.2	50390.7	56878.6	0.851682	-0.0820445	down	no
ENSG00000111530	CAND1	7256.23	1883.54	4832.19	2263.07	5201.45	5196.97	0.798553	0.142011	up	no
ENSG00000234880	LINC00163	0	0	4.93081	0	3.31884	5.45671	0.761151	-0.870962	down	no
ENSG00000197410	DCHS2	32.1805	81.9969	60.4024	23.7148	40.6558	36.0143	0.23967	0.796475	up	no
ENSG00000136244	IL6	1272.51	2370.75	1746.74	1211.71	1531.64	879.622	0.191495	0.573	up	no
ENSG00000213859	KCTD11	269.396	711.702	3518.13	2510.38	148.518	172.432	0.650222	0.668201	up	no
ENSG00000197448	GSTK1	15446.6	17344.3	18708.7	23266.5	15484.9	16886.3	0.770369	-0.111491	down	no
ENSG00000118640	VAMP8	3267.7	4583.07	4330.48	5309.85	3200.19	5204.61	0.67556	-0.170986	down	no
ENSG00000188512	ENSG00000188512	3.67777	7.96087	0	3.38782	2.48913	7.6394	0.917325	-0.188506	down	no
ENSG00000228546	PMS2P12	0	0	6.16351	6.77565	0	0	0.964403	-0.149583	down	no
ENSG00000140479	PCSK6	2364.8	2230.63	2222.56	2107.23	3095.65	2732.72	0.561991	-0.219072	down	no
ENSG00000165178	NCF1C	0	4.77652	0	0	8.29709	0	0.811324	-0.788376	down	no
ENSG00000087111	PIGS	12327.9	14482.4	14818.3	17187.6	12299.6	10423.4	0.876622	0.0608096	up	no
ENSG00000272823	ENSG00000272823	0	15.1256	0	0	0	0	0.17507	4.77247	up	no
ENSG00000243517	RPL13AP22	604.073	984.759	706.339	1421.76	599.05	620.974	0.680906	-0.202359	down	no
ENSG00000170476	MZB1	46.8915	46.173	19.7232	105.023	44.8043	22.9182	0.426591	-0.607987	down	no
ENSG00000234702	VDAC1P3	0	0.796087	0	16.9391	3.31884	1.09134	0.0605175	-4.35706	down	no
ENSG00000144026	ZNF514	465.237	282.611	271.195	171.65	534.333	506.383	0.642446	-0.250926	down	no
[truncated: 64,408 more rows]

## Sheet: Table S2
Table S2 RNA-seq analysis (significantly differential expressed genes in isorhamnetin treated A549 cells)
Gene_ID	Gene name	A1	A2	A3	AC1	AC2	AC3	pvalue	log2FoldChange	regulation	significant
ENSG00000126767	ELK1	0	0	0	781.458	619.793	1175.38	1.18e-21	-12.2382	down	yes	0
ENSG00000133056	PIK3C2B	0	0	0	356.851	2280.87	929.824	7e-21	-12.7082	down	yes
ENSG00000157601	MX1	0	0	0	18752.7	0	25638.9	2.1e-14	-29.864	down	yes
ENSG00000113758	DBN1	0	0	0	11826.9	0	5093.3	2.12e-13	-28.6785	down	yes
ENSG00000207980	MIR23A	0	0	0	51.9466	311.971	204.081	6.27e-13	-10.0581	down	yes
ENSG00000218891	ZNF579	0	0	0	0	402.409	6221.74	2.36e-12	-27.3924	down	yes
ENSG00000197620	EOLA1	0	0.796087	0	263.121	85.4601	72.0286	4.68e-10	-8.66053	down	yes
ENSG00000197548	ATG7	14.7111	81.2008	136.83	6099.21	466.297	1048.78	2.41e-09	-5.03458	down	yes
ENSG00000183793	NPIPA5	0	0	0	13.5513	42.3152	166.975	2.15e-08	-8.70633	down	yes
ENSG00000170903	MSANTD4	31.261	4.77652	9.86162	407.668	194.982	152.788	2.04e-08	-4.03878	down	yes
ENSG00000149016	TUT1	4736.04	6323.32	11941.2	52504.5	87106.2	32697.7	2e-08	-2.90532	down	yes
ENSG00000204536	CCHCR1	129.641	98.7148	285.987	3643.04	516.909	2039.72	4.66e-08	-3.59355	down	yes
ENSG00000214575	CPEB1	0	0	0	36.1368	1218.01	1710.13	6.52e-08	-12.4406	down	yes
	MSTRG.20757	11.9527	7.16478	23.4213	222.467	294.547	58.9325	2.01e-07	-3.78194	down	yes
ENSG00000145016	RUBCN	16.5499	31.0474	23.4213	16.9391	320.268	1820.36	3.03e-07	-4.92369	down	yes
ENSG00000181885	CLDN7	330.999	79.6087	144.226	2747.53	1646.14	536.941	1.38e-06	-3.15163	down	yes
ENSG00000132000	PODNL1	0	0	0	127.608	18.2536	1.09134	6.23e-06	-8.1047	down	yes
ENSG00000102078	SLC25A14	10.1139	14.3296	34.5157	66.6272	263.848	187.711	7.96e-06	-3.15433	down	yes
ENSG00000177156	TALDO1	362.26	400.432	654.565	548.828	38375.7	43153.9	9.29e-06	-5.85592	down	yes
ENSG00000224365	ENSG00000224365	0.919441	1.59217	0	105.023	0.829709	102.586	1.56e-05	-6.27053	down	yes
ENSG00000100425	BRD1	8.27497	63.6869	278.591	683.211	2339.78	1197.2	1.9e-05	-3.59367	down	yes
ENSG00000125449	ARMC7	244.571	125.782	182.44	1207.19	779.097	468.186	2.03e-05	-2.15102	down	yes
ENSG00000188878	FBF1	341.113	767.428	234.213	2885.3	1365.7	2318.01	2.07e-05	-2.28914	down	yes
ENSG00000233926	TLE1-DT	0	0	0	14.6806	36.5072	21.8269	2.26e-05	-7.10003	down	yes
ENSG00000181827	RFX7	44.1332	9.55304	14.7924	74.5321	239.786	255.374	2.44e-05	-3.05528	down	yes
ENSG00000250506	CDK3	355.824	257.136	358.716	3964.88	802.329	933.098	2.99e-05	-2.55263	down	yes
ENSG00000215915	ATAD3C	0.919441	0	6.16351	259.733	19.0833	4.36537	5.5e-05	-5.40996	down	yes
ENSG00000148795	CYP17A1	0	0	0	18.0684	36.5072	10.9134	6.22e-05	-6.94372	down	yes
ENSG00000155975	VPS37A	177.452	60.5026	73.9622	874.059	90.4383	1772.34	6.57e-05	-3.1326	down	yes
ENSG00000166105	GLB1L3	0	0	0	13.5513	12.4456	37.1056	8.41e-05	-6.88504	down	yes
ENSG00000124067	SLC12A4	11.9527	26.2709	6.16351	168.262	156.815	37.1056	0.00011311	-3.0102	down	yes
ENSG00000124459	ZNF45	106.655	261.116	85.0565	439.288	998.97	595.873	0.000118009	-2.16468	down	yes
ENSG00000274494	MIR6832	3561.92	3364.26	2164.63	5524.41	11642.5	14703.7	0.000146213	-1.80965	down	yes
ENSG00000226763	SRRM5	32.1805	59.7065	40.6792	616.584	331.054	38.197	0.000171659	-2.89282	down	yes
ENSG00000289226	ENSG00000289226	0	2.38826	0	25.9733	5.80797	85.1247	0.000204262	-5.47168	down	yes
ENSG00000142973	CYP4B1	0	0	0	24.844	12.4456	15.2788	0.000225434	-6.62141	down	yes
ENSG00000139197	PEX5	2077.94	1233.14	2779.74	6748.55	5741.59	5853.96	0.000234083	-1.59088	down	yes
ENSG00000162366	PDZK1IP1	120.447	26.2709	8.62892	466.391	53.9311	1033.5	0.000299854	-3.31891	down	yes
ENSG00000137975	CLCA2	0	0	0	6.77565	4.14855	46.9277	0.000409883	-6.75871	down	yes
ENSG00000115165	CYTIP	0	0	3.69811	5.64637	55.5905	48.0191	0.000444045	-5.05813	down	yes
ENSG00000143878	RHOB	0	0	0	5274.84	0	1848.73	0.000451397	-13.7053	down	yes
ENSG00000105325	FZR1	821.981	503.923	1621	7514.2	5076.99	1249.59	0.000460546	-2.23209	down	yes
ENSG00000100462	PRMT5	1388.36	886.841	1159.97	4703.43	3568.58	2004.8	0.00051824	-1.58102	down	yes
ENSG00000156587	UBE2L6	21300.7	20839.2	14724.6	39811.5	50113.6	52193.5	0.000582716	-1.32148	down	yes
ENSG00000099308	MAST3	207.794	48.5613	118.339	53.0759	1244.56	1446.03	0.000610741	-2.8729	down	yes
ENSG00000248538	PPP1R3B-DT	8.27497	3.98043	0	112.927	4.14855	79.668	0.000682767	-3.97161	down	yes
ENSG00000131236	CAP1	206.874	532.582	395.698	2840.13	165.942	4118.73	0.0007078	-2.64974	down	yes
ENSG00000167676	PLIN4	0	0	0	2.25855	30.6992	219.36	0.000673184	-8.88601	down	yes
ENSG00000260401	ENSG00000260401	148.95	38.2122	96.1508	267.638	314.46	500.926	0.000835357	-1.93612	down	yes
ENSG00000254338	MAFA-AS1	0	0	0	19.1977	13.2753	9.82208	0.000885545	-6.30897	down	yes
ENSG00000089009	RPL6	5289.55	11484.3	5702.48	15630.3	25940	23468.2	0.000905484	-1.53283	down	yes
ENSG00000163683	SMIM14	0	0	0	0	3400.98	742.113	0.00093997	-12.9234	down	yes
ENSG00000082482	KCNK2	0	0	0	10.1635	4.14855	31.6489	0.000970192	-6.4263	down	yes
ENSG00000166741	NNMT	1783.72	7318.43	2036.42	20845.3	47191.4	2125.94	0.00102364	-2.65507	down	yes
ENSG00000108349	CASC3	3998.65	2334.13	2141.2	6812.92	6745.54	8127.23	0.00116478	-1.35555	down	yes
ENSG00000141510	TP53	0	0	0	1.12927	460.489	29.4662	0.00118935	-9.84715	down	yes
ENSG00000225684	FAM225B	5.51665	2.38826	3.69811	15.8098	11.6159	105.86	0.00125322	-3.52425	down	yes
ENSG00000222071	MIR1915	475.351	905.947	462.263	1119.11	2337.29	1900.03	0.00132793	-1.53829	down	yes
ENSG00000224114	ENSG00000224114	11.9527	26.2709	8.62892	30.4904	34.8478	290.297	0.00134438	-2.91211	down	yes
ENSG00000154493	C10orf90	0	2.38826	2.46541	10.1635	73.8441	9.82208	0.00142362	-4.29522	down	yes
ENSG00000143702	CEP170	193.083	40.6004	81.3584	879.705	130.264	520.57	0.00145538	-2.27992	down	yes
ENSG00000164047	CAMP	0	0	0	0	4.97826	57.8412	0.00148654	-6.87873	down	yes
ENSG00000237864	LINC00322	28.5027	22.2904	12.327	31.6197	181.706	111.317	0.00161085	-2.3578	down	yes
ENSG00000290611	CYP2G1P	0	0	0	0	9.1268	49.1104	0.00164191	-6.76995	down	yes
ENSG00000167965	MLST8	45.0526	29.4552	145.459	473.166	395.771	126.596	0.00163461	-2.18546	down	yes
ENSG00000184261	KCNK12	9.19441	17.5139	8.62892	66.6272	24.8913	113.5	0.0016861	-2.52214	down	yes
ENSG00000049167	ERCC8	0.919441	5.57261	1.2327	16.9391	82.9709	9.82208	0.00168893	-3.78853	down	yes
ENSG00000251322	SHANK3	27.5832	68.4635	41.9119	12.422	1046.26	113.5	0.00170257	-3.08643	down	yes
ENSG00000214511	HIGD1C	32.1805	27.863	32.0503	30.4904	79.6521	439.811	0.00180116	-2.57827	down	yes
ENSG00000063169	BICRA	0	84.3852	9.86162	641.428	1227.97	2533.01	0.00174161	-5.54283	down	yes
ENSG00000274737	ENSG00000274737	1654.99	1835.78	1571.7	10627.6	2057.68	4437.4	0.00177737	-1.75788	down	yes
ENSG00000096088	PGC	0	0	0	19.1977	35.6775	0	0.0017327	-6.68803	down	yes
ENSG00000186115	CYP4F2	0	0	0	32.749	4.14855	5.45671	0.00178649	-6.30751	down	yes
ENSG00000101276	SLC52A3	0	7.96087	7.39622	27.1026	78.8224	38.197	0.00183541	-3.23965	down	yes
ENSG00000157350	ST3GAL2	1734.99	1206.07	2912.88	3902.77	5887.62	6022.03	0.00190611	-1.43392	down	yes
ENSG00000214753	HNRNPUL2	0	0	0	18.0684	4.14855	16.3701	0.00194771	-6.17338	down	yes
ENSG00000184903	IMMP2L	93.783	152.849	124.503	1061.52	634.728	68.7546	0.00209624	-2.24936	down	yes
ENSG00000197256	KANK2	521.323	664.732	600.326	1492.9	1382.3	1154.64	0.00220954	-1.1736	down	yes
ENSG00000013523	ANGEL1	185.727	329.58	274.893	991.503	730.974	443.085	0.00238332	-1.45421	down	yes
ENSG00000286095	SPEGNB	1.83888	2.38826	4.93081	50.8174	7.46738	36.0143	0.00240581	-3.39225	down	yes
ENSG00000133317	LGALS12	0	0	0	38.3953	13.2753	0	0.00242406	-6.5972	down	yes
ENSG00000286275	ENSG00000286275	0	0	0	11.2927	14.9348	8.73074	0.00252629	-6.03633	down	yes
ENSG00000189334	S100A14	173.774	146.48	173.811	231.501	102.054	2583.21	0.00267371	-2.56157	down	yes
ENSG00000063438	AHRR	650.045	2076.99	369.811	6945.04	1795.49	3525.04	0.00273051	-1.9852	down	yes
ENSG00000073969	NSF	0	0	0	538.664	0	1235.4	0.0027478	-11.6998	down	yes
ENSG00000197857	ZNF44	0	0	0	0	7.46738	43.6537	0.00291781	-6.58178	down	yes
ENSG00000214860	EVPLL	0	0	0	6.77565	25.721	4.36537	0.00288246	-6.11691	down	yes
ENSG00000139880	CDH24	28.5027	175.935	64.1005	81.3078	194.152	1366.36	0.00291662	-2.60987	down	yes
ENSG00000199179	MIRLET7I	6.43609	33.4356	22.1886	49.6881	122.797	115.682	0.00297954	-2.21326	down	yes
ENSG00000067840	PDZD4	63.4415	17.5139	43.1446	57.593	546.778	76.394	0.00307308	-2.45933	down	yes
ENSG00000197226	TBC1D9B	387.085	784.942	537.458	939.557	8303.73	299.028	0.0032002	-2.4808	down	yes
ENSG00000109452	INPP4B	0	0	0	0	670.405	883.987	0.00322113	-11.5091	down	yes
ENSG00000129744	ART1	0	0	0	27.1026	4.97826	4.36537	0.0033767	-6.09113	down	yes
ENSG00000255974	CYP2A6	0	0	0	20.3269	4.97826	8.73074	0.00360202	-5.99254	down	yes
ENSG00000065320	NTN1	94.7025	51.7456	175.044	163.745	100.395	1473.31	0.00361829	-2.43612	down	yes
ENSG00000255622	PCDHB17P	0	2.38826	0	12.422	10.7862	38.197	0.00361408	-4.55348	down	yes
ENSG00000126882	FAM78A	23.9055	34.2317	62.8678	54.2052	149.348	288.114	0.00366503	-2.02901	down	yes
ENSG00000134899	ERCC5	0	0	0	256.345	1103.51	0	0.0037744	-11.3162	down	yes
ENSG00000149573	MPZL2	26.6638	58.1143	25.8868	55.3345	52.2717	480.191	0.00403014	-2.40415	down	yes
ENSG00000288767	ENSG00000288767	11.0333	19.9022	9.86162	60.9808	39.826	75.3026	0.00403424	-2.09577	down	yes
ENSG00000170906	NDUFA3	1268.83	1645.51	837.005	6933.75	1594.7	2995.74	0.00399254	-1.61884	down	yes
ENSG00000259673	IQCH-AS1	106.655	17.5139	13.5597	394.117	127.775	151.697	0.00388739	-2.28614	down	yes
ENSG00000082556	OPRK1	0	0	0	0	9.95651	36.0143	0.00406242	-6.42915	down	yes
ENSG00000182208	MOB2	830.256	644.034	684.15	2845.77	1203.08	1392.55	0.00409339	-1.33379	down	yes
ENSG00000167755	KLK6	104.816	97.9187	60.4024	118.574	46.4637	1381.64	0.00425131	-2.55388	down	yes
ENSG00000189166	TNRC18P3	0	0	0	0	17.4239	26.1922	0.00448178	-6.35506	down	yes
ENSG00000143353	LYPLAL1	29.4221	25.4748	32.0503	71.1443	454.681	12.0048	0.00451957	-2.63207	down	yes
ENSG00000103066	PLA2G15	22.986	39.8043	12.327	0	1939.86	3346.06	0.00453965	-6.1355	down	yes
ENSG00000181227	DLSTP1	0	0	0	30.4904	0	14.1875	0.00465768	-6.38501	down	yes
ENSG00000173894	CBX2	184.808	5.57261	163.949	493.493	412.366	845.79	0.0047412	-2.30744	down	yes
ENSG00000182196	ARL6IP4	9738.72	11686.6	11180.6	40825.5	20138.7	17593.5	0.00479072	-1.26861	down	yes
ENSG00000182484	WASH6P	130.561	245.991	202.163	487.847	691.978	324.129	0.0048047	-1.37812	down	yes
ENSG00000166145	SPINT1	15.6305	27.0669	0	136.642	39.826	1527.88	0.00483395	-5.31334	down	yes
ENSG00000234509	SOD1-DT	0	0	0	5.64637	6.63767	19.6442	0.00486757	-5.90225	down	yes
ENSG00000272226	ENSG00000272226	0	0	0	6.77565	14.1051	9.82208	0.00501428	-5.84986	down	yes
ENSG00000179219	LINC00311	1.83888	0	0	28.2319	12.4456	9.82208	0.00512363	-4.73988	down	yes
ENSG00000104728	ARHGEF10	0	0	0	18.0684	24.0616	0	0.00517456	-6.30615	down	yes
ENSG00000130487	KLHDC7B	28.5027	13.5335	0	51.9466	156.815	64.3892	0.00524339	-2.68699	down	yes
ENSG00000142675	CNKSR1	0.919441	0	0	0	0.829709	67.6632	0.00528379	-6.04135	down	yes
ENSG00000230587	LINC02580	0	3.18435	0	19.1977	7.46738	38.197	0.00531383	-4.23571	down	yes
ENSG00000236824	BCYRN1	110.333	127.374	51.7735	658.367	160.134	189.894	0.00535512	-1.79667	down	yes
ENSG00000167815	PRDX2	190.324	191.061	346.389	348.946	191.663	2746.91	0.00557277	-2.17595	down	yes
ENSG00000280798	LINC00294	1.83888	4.77652	8.62892	6.77565	102.884	19.6442	0.00568949	-3.11088	down	yes
ENSG00000124608	AARS2	726.359	336.745	170.113	641.428	1194.78	2127.03	0.00576874	-1.68354	down	yes
ENSG00000100288	CHKB	731.875	637.665	865.357	1949.13	1449.5	1357.63	0.00589197	-1.08992	down	yes
ENSG00000115568	ZNF142	223.424	460.934	654.565	2001.08	778.267	1004.04	0.00582707	-1.49909	down	yes
ENSG00000116157	GPX7	0	9.55304	0	10.1635	9.1268	129.87	0.00601011	-3.9132	down	yes
ENSG00000263089	ENSG00000263089	0	0	0	5.64637	3.31884	22.9182	0.00601717	-5.89876	down	yes
ENSG00000198744	MTCO3P12	2.75832	1.59217	48.0754	142.289	90.4383	103.678	0.00606309	-2.70696	down	yes
ENSG00000152822	GRM1	0	0	0	5.64637	22.4022	3.27403	0.00642579	-5.88233	down	yes
	MSTRG.14867	4.59721	9.55304	0	6.77565	9.95651	145.149	0.00640153	-3.48071	down	yes
ENSG00000214189	ZNF788P	0	0	0	0	0	60.0238	0.0062584	-6.81305	down	yes
ENSG00000179912	R3HDM2	0	2.38826	0	0	16.5942	63.2979	0.0063978	-4.95986	down	yes
ENSG00000187994	RINL	126.883	163.994	36.9811	345.558	197.471	517.296	0.00635773	-1.68858	down	yes
ENSG00000136238	RAC1	0	0.796087	0	39.5246	465.467	0	0.00619617	-8.92558	down	yes
ENSG00000137699	TRIM29	288.705	397.247	845.634	2918.05	668.746	1240.86	0.00645587	-1.65691	down	yes
ENSG00000213022	KLK9	0	0	0	0	10.7862	29.4662	0.00656269	-6.23797	down	yes
ENSG00000170921	TANC2	475.351	631.297	161.484	923.747	914.34	1784.35	0.0068441	-1.51288	down	yes
ENSG00000175274	TP53I11	24.8249	80.4048	61.6351	186.33	210.746	114.591	0.00683799	-1.61644	down	yes
ENSG00000167766	ZNF83	0	0	0	3.38782	0	40.3797	0.00686897	-6.35637	down	yes
ENSG00000265148	TSPOAP1-AS1	30.3416	27.0669	30.8176	63.2394	80.4818	128.778	0.00700913	-1.62807	down	yes
ENSG00000104413	ESRP1	27.5832	16.7178	17.2578	7.90492	35.6775	355.778	0.00727501	-2.69603	down	yes
ENSG00000234444	ZNF736	0	0	0	0	1.65942	42.5624	0.00725747	-6.37176	down	yes
ENSG00000291122	CASTOR3P	614.187	402.024	564.578	2178.37	648.833	1274.69	0.00724148	-1.37559	down	yes
ENSG00000145979	TBC1D7	270.316	387.694	32.0503	651.592	637.217	1248.5	0.00747243	-1.87634	down	yes
ENSG00000120265	PCMT1	0	0	0	0	0	56.7498	0.00749241	-6.73208	down	yes
ENSG00000222750	RNU4-46P	12.8722	64.483	23.4213	326.36	9.1268	241.187	0.00752038	-2.51089	down	yes
ENSG00000185272	RBM11	0	0	0	19.1977	5.80797	4.36537	0.00755539	-5.78057	down	yes
ENSG00000185917	SETD4	23.9055	48.5613	7.39622	381.695	16.5942	70.9373	0.00772403	-2.54459	down	yes
ENSG00000165548	TMEM63C	15.6305	11.9413	16.0251	67.7565	15.7645	117.865	0.00770787	-2.20802	down	yes
ENSG00000168159	RNF187	1208.15	1190.15	3069.43	4916.86	3553.65	5021.27	0.00793637	-1.30342	down	yes
ENSG00000287707	ENSG00000287707	0	0	0	9.0342	4.14855	15.2788	0.00791683	-5.73501	down	yes
ENSG00000265606	MIR4695	5189.33	2214.71	4050.66	10016.7	8007.52	7765.99	0.00806023	-1.17093	down	yes
ENSG00000263563	UBBP4	48.7304	147.276	60.4024	439.288	387.474	79.668	0.00808565	-1.81906	down	yes
ENSG00000121413	ZSCAN18	7.35553	27.863	1.2327	25.9733	24.8913	204.081	0.00833342	-2.78461	down	yes
ENSG00000214510	SPINK13	0	0	0	11.2927	0	27.2836	0.00827819	-6.17354	down	yes
ENSG00000207371	Y_RNA	13.7916	9.55304	7.39622	118.574	33.1884	14.1875	0.00830332	-2.42476	down	yes
ENSG00000271676	ENSG00000271676	2.75832	0.796087	0	32.749	5.80797	16.3701	0.00836758	-3.89685	down	yes
ENSG00000188092	GPR89B	0	0	0	369.273	297.036	0	0.00846694	-10.287	down	yes
ENSG00000213430	HSPD1P1	0	0	0	0	0	54.5671	0.00847977	-6.67547	down	yes
ENSG00000117411	B4GALT2	1990.59	1686.91	2744	5742.36	3760.24	4087.08	0.00860699	-1.08169	down	yes
ENSG00000269001	ZNF818P	0	0	3.69811	3.38782	3.31884	69.8459	0.00867305	-4.49597	down	yes
ENSG00000279342	ENSG00000279342	0	0	0	10.1635	4.14855	13.0961	0.00907578	-5.68052	down	yes
ENSG00000213533	STIMATE	22.0666	0.796087	16.0251	25.9733	306.992	4.36537	0.00905423	-3.12551	down	yes
ENSG00000132164	SLC6A11	4.59721	9.55304	6.16351	23.7148	16.5942	74.2113	0.00922908	-2.48432	down	yes
ENSG00000019485	PRDM11	555.343	496.758	801.257	1675.84	1410.51	950.559	0.00951525	-1.12379	down	yes
ENSG00000171649	ZIK1	0	0	0	0	0	52.3844	0.00962825	-6.61654	down	yes
ENSG00000116251	RPL22	0	0	0	0	0	52.3844	0.00962825	-6.61654	down	yes
ENSG00000168874	ATOH8	706.131	3133.4	2286.66	5233.06	6063.52	4690.59	0.00987341	-1.38383	down	yes
ENSG00000124160	NCOA5	916.683	753.098	569.509	1029.9	1548.24	2707.62	0.00984615	-1.23875	down	yes
ENSG00000201785	SNORD117	0	0	0	6.77565	29.8695	0	0.0100383	-6.1077	down	yes
ENSG00000174586	ZNF497	161.822	125.782	119.572	278.931	284.59	294.662	0.0128174	-1.07491	down	yes
ENSG00000111186	WNT5B	0	0	0	0	59.7391	189.894	0.0232103	-8.87064	down	yes
ENSG00000182195	LDOC1	455.124	292.96	1185.86	658.367	2040.26	2647.6	0.0197221	-1.46789	down	yes
ENSG00000172478	MAB21L4	30.3416	20.6983	16.0251	20.3269	23.2319	242.278	0.0242792	-2.0875	down	yes
ENSG00000070731	ST6GALNAC2	13.7916	14.3296	0	5.64637	20.7427	152.788	0.0300956	-2.65376	down	yes
ENSG00000158445	KCNB1	37.6971	46.173	16.0251	28.2319	57.2499	253.191	0.0336959	-1.75453	down	yes
ENSG00000277895	ENSG00000277895	21.1472	5.57261	11.0943	42.9124	43.9746	44.745	0.0254482	-1.80226	down	yes
ENSG00000158292	GPR153	353.066	300.125	390.767	793.88	440.576	663.536	0.0450623	-0.862472	down	yes
ENSG00000237575	PYY2	9.19441	15.9217	6.16351	40.6539	19.913	43.6537	0.0468477	-1.71781	down	yes
ENSG00000172005	MAL	0	0	0	10.1635	0	14.1875	0.036086	-5.50904	down	yes
ENSG00000238083	LRRC37A2	0	0	0	234.889	0	197.533	0.0133964	-9.66319	down	yes
ENSG00000287035	ENSG00000287035	0	0	0	14.6806	2.48913	5.45671	0.0217584	-5.40266	down	yes
ENSG00000156299	TIAM1	66.1998	35.0278	35.7484	51.9466	61.3985	288.114	0.0376607	-1.54926	down	yes
ENSG00000275936	ENSG00000275936	0	0	0	11.2927	4.97826	5.45671	0.0220545	-5.34632	down	yes
ENSG00000089159	PXN	1220.1	1694.87	5415.26	3589.97	7947.79	7972.26	0.0395226	-1.22804	down	yes
ENSG00000168273	UQCC5	114.011	81.2008	55.4716	356.851	101.225	152.788	0.035566	-1.28141	down	yes
ENSG00000132879	FBXO44	1814.06	2496.53	1828.1	6253.92	2209.52	3659.27	0.0394642	-0.981521	down	yes
ENSG00000114654	EFCC1	0	0	0	4.5171	3.31884	10.9134	0.03777	-5.13341	down	yes
ENSG00000177335	LINC02904	0	0	0	0	0	43.6537	0.016592	-6.35335	down	yes
ENSG00000202363	SNORA62	150023	26059.9	20715.6	285136	65960.2	184446	0.0470975	-1.44427	down	yes
ENSG00000104894	CD37	48.7304	34.2317	16.0251	44.0417	102.884	169.158	0.0180174	-1.66878	down	yes
ENSG00000145945	FAM50B	4.59721	63.6869	17.2578	1230.91	16.5942	114.591	0.0141505	-3.99044	down	yes
ENSG00000161671	EMC10	13336.5	16583.3	11536.9	62835.1	7517.17	52355	0.0131245	-1.56552	down	yes
ENSG00000131381	RBSN	982.883	523.825	595.395	1000.54	1667.72	1682.85	0.0200377	-1.04959	down	yes
ENSG00000174740	PABPC5	0	0	0	14.6806	4.14855	5.45671	0.0155393	-5.5058	down	yes
ENSG00000251161	ENSG00000251161	1635.69	826.338	1937.81	1931.06	1416.31	7055.53	0.0450467	-1.24158	down	yes
ENSG00000123815	COQ8B	3639.15	5920.5	5035.59	13288.2	5846.13	11867.3	0.0170062	-1.08679	down	yes
ENSG00000198930	CSAG1	48.7304	46.173	34.5157	36.1368	49.7826	330.677	0.0368229	-1.68389	down	yes
ENSG00000198840	MT-ND3	26001.8	21149.6	16689.6	38267.7	36028.5	37900.1	0.0314819	-0.813453	down	yes
ENSG00000242808	SOX2-OT	0	0	0	20.3269	0	5.45671	0.0324315	-5.59109	down	yes
ENSG00000153993	SEMA3D	63.4415	12.7374	28.3522	23.7148	53.9311	354.686	0.025382	-2.04794	down	yes
ENSG00000118058	KMT2A	26.6638	22.2904	70.264	412.185	25.721	61.1152	0.0202289	-2.0702	down	yes
ENSG00000143858	SYT2	0	4.77652	0	22.5855	9.95651	20.7355	0.0263834	-3.39715	down	yes
ENSG00000101773	RBBP8	0.919441	0.796087	1.2327	6.77565	27.3804	1.09134	0.0362677	-3.6075	down	yes
ENSG00000154803	FLCN	1536.39	1453.65	1837.96	2553.29	3332.94	2433.69	0.039623	-0.785397	down	yes
ENSG00000288942	ENSG00000288942	0	2.38826	0	37.2661	11.6159	1.09134	0.0181437	-4.28059	down	yes
ENSG00000169688	MT1B	0	0	0	12.422	0	14.1875	0.0277029	-5.63701	down	yes
ENSG00000161791	FMNL3	170.097	331.968	437.609	676.436	517.739	909.088	0.0185016	-1.16315	down	yes
ENSG00000174028	FAM3C2P	10.1139	0.796087	0	0	22.4022	88.3987	0.0345536	-3.32972	down	yes
ENSG00000090006	LTBP4	5944.19	5652.22	7118.86	11527.6	11813.4	8442.63	0.0436974	-0.764123	down	yes
ENSG00000290460	ENSG00000290460	0	0	0	10.1635	0	12.0048	0.0466335	-5.37338	down	yes
ENSG00000158246	TENT5B	418.346	252.359	276.125	496.881	360.094	1082.61	0.0494404	-1.03406	down	yes
ENSG00000279212	ENSG00000279212	0	0	0	0	6.63767	19.6442	0.0285503	-5.62276	down	yes
ENSG00000183742	MACC1	0	0	0	0	7.46738	15.2788	0.0422707	-5.4152	down	yes
ENSG00000273136	NBPF26	0	0	0	0	13.2753	13.0961	0.0268849	-5.63056	down	yes
ENSG00000248641	HMGA1P2	5.51665	4.77652	3.69811	30.4904	12.4456	24.0095	0.0299372	-2.24659	down	yes
ENSG00000167874	TMEM88	1.83888	0	0	11.2927	7.46738	24.0095	0.0108921	-4.50107	down	yes
ENSG00000121211	MND1	0	0	0	23.7148	7.46738	0	0.0168509	-5.86812	down	yes
ENSG00000164548	TRA2A	0	5.57261	0	1233.17	0	453.998	0.0213861	-8.22677	down	yes
ENSG00000173714	WFIKKN2	0	0	0	4.5171	3.31884	9.82208	0.0448446	-5.04702	down	yes
ENSG00000138768	USO1	0	2.38826	0	2.25855	18.2536	13.0961	0.0477524	-3.71948	down	yes
ENSG00000133313	CNDP2	159.983	149.664	796.326	1198.16	582.456	1307.43	0.0245659	-1.48301	down	yes
ENSG00000126217	MCF2L	193.083	111.452	146.692	234.889	314.46	315.398	0.041194	-0.939277	down	yes
	MSTRG.16859	99.2997	69.2595	61.6351	190.847	125.286	192.076	0.0246686	-1.13982	down	yes
ENSG00000284038	MIR10A	102.058	273.058	210.792	368.144	759.184	351.412	0.0136222	-1.33604	down	yes
ENSG00000197421	GGT3P	0	0	0	38.3953	0	0	0.0238676	-6.1671	down	yes
ENSG00000286161	ENSG00000286161	0	0	0	10.1635	14.9348	0	0.031595	-5.55957	down	yes
ENSG00000136297	MMD2	0	0	0	0	16.5942	7.6394	0.035394	-5.51072	down	yes
ENSG00000143363	PRUNE1	696.017	815.193	1010.82	1474.83	1515.88	1691.58	0.0203239	-0.892974	down	yes
ENSG00000261616	TTC23-AS1	0	0	0	0	5.80797	16.3701	0.0461243	-5.37792	down	yes
ENSG00000285171	ENSG00000285171	0	0	0	0	46.4637	0	0.0131663	-6.4496	down	yes
ENSG00000140534	TICRR	20.2277	163.198	49.3081	27.1026	431.449	1725.41	0.026034	-3.22913	down	yes
ENSG00000178802	MPI	913.925	393.267	910.967	6421.06	274.634	772.671	0.0351725	-1.75148	down	yes
ENSG00000110442	COMMD9	0	0	0	435.9	0	93.8555	0.0108316	-9.95608	down	yes
ENSG00000256229	ZNF486	0	0	0	0	0	42.5624	0.0178334	-6.3168	down	yes
ENSG00000285554	LINC02988	0	0	0	22.5855	7.46738	0	0.0189192	-5.81499	down	yes
ENSG00000171403	KRT9	0	0	0	0	4.14855	24.0095	0.0248459	-5.72112	down	yes
ENSG00000260249	ENSG00000260249	0	0	0	0	15.7645	13.0961	0.0202245	-5.7611	down	yes
ENSG00000275383	ENSG00000275383	0	0	0	13.5513	0	8.73074	0.0462521	-5.38052	down	yes
ENSG00000040199	PHLPP2	31.261	96.3265	30.8176	182.943	141.88	104.769	0.0237162	-1.43207	down	yes
ENSG00000146197	SCUBE3	11.9527	8.75695	4.93081	13.5513	34.8478	86.2161	0.010461	-2.38081	down	yes
ENSG00000198373	WWP2	2019.09	2775.16	1222.84	3543.66	2835.12	6551.33	0.0251742	-1.10331	down	yes
ENSG00000132612	VPS4A	544.309	293.756	268.729	668.531	433.108	1917.49	0.015256	-1.44718	down	yes
ENSG00000101282	RSPO4	11.0333	6.36869	20.9559	15.8098	5.80797	171.341	0.0320015	-2.33992	down	yes
ENSG00000160284	SPATC1L	21.1472	19.1061	13.5597	22.5855	9.1268	219.36	0.0261836	-2.21734	down	yes
ENSG00000168268	NT5DC2	2569.84	2559.42	2671.27	4072.17	3539.54	8746.02	0.0204621	-1.06829	down	yes
ENSG00000223638	RFPL4A	0	0	0	14.6806	11.6159	0	0.0273746	-5.62481	down	yes
ENSG00000134326	CMPK2	2679.25	3279.88	2599.77	3995.37	8952.56	4443.95	0.0230771	-1.02295	down	yes
ENSG00000100241	SBF1	12580.7	10068.1	10481.7	19255.3	21306.9	21323.7	0.0125072	-0.901451	down	yes
ENSG00000146282	RARS2	194.002	169.566	187.371	123.091	548.438	632.979	0.0361766	-1.24412	down	yes
ENSG00000154079	SDHAF4	169.177	200.614	38.2138	664.014	302.844	142.966	0.0382329	-1.44053	down	yes
ENSG00000225705	ENSG00000225705	0	0	0	32.749	0	0	0.0361355	-5.93741	down	yes
ENSG00000272801	ENSG00000272801	140.675	78.8126	16.0251	24.844	1013.9	114.591	0.0198776	-2.29061	down	yes
ENSG00000265399	ENSG00000265399	0	0	0	0	6.63767	17.4615	0.0364822	-5.49793	down	yes
ENSG00000235904	RBMS3-AS3	0	0	0	0	11.6159	16.3701	0.022445	-5.71525	down	yes
ENSG00000289303	ENSG00000289303	0	0.796087	0	3.38782	2.48913	17.4615	0.0431114	-4.48625	down	yes
ENSG00000186832	KRT16	289.624	305.697	200.931	434.771	155.985	1739.6	0.0285961	-1.54844	down	yes
ENSG00000185453	ZSWIM9	1711.08	1289.66	1240.1	2085.77	2756.29	3056.85	0.0229458	-0.897253	down	yes
ENSG00000234616	JRK	81.8303	308.086	362.415	394.117	531.844	852.339	0.0357312	-1.24185	down	yes
ENSG00000196074	SYCP2	0	0	0	4.5171	4.14855	9.82208	0.0383347	-5.11393	down	yes
ENSG00000227582	ADGRF5P1	0	0	0	0	0	29.4662	0.0465689	-5.78597	down	yes
ENSG00000063601	MTMR1	26.6638	163.198	91.22	67.7565	271.315	551.128	0.0305377	-1.66196	down	yes
ENSG00000271344	ENSG00000271344	0	0	0	10.1635	0	20.7355	0.0176768	-5.85305	down	yes
ENSG00000154118	JPH3	39.536	31.8435	35.7484	63.2394	65.547	144.057	0.0299107	-1.34818	down	yes
ENSG00000120162	MOB3B	0	0	0	0	51.442	74.2113	0.0437984	-7.88044	down	yes
ENSG00000246323	FAM13B-AS1	0	7.16478	3.69811	46.3003	9.1268	15.2788	0.03832	-2.68681	down	yes
ENSG00000175707	KDF1	25.7444	31.0474	32.0503	59.8516	14.9348	265.196	0.0257503	-1.93503	down	yes
ENSG00000272374	SCUBE3-AS1	0	0	0	0	13.2753	8.73074	0.0456889	-5.37079	down	yes
ENSG00000288828	ENSG00000288828	0	0	0	0	15.7645	6.54806	0.044838	-5.39191	down	yes
ENSG00000188038	NRN1L	96.5414	134.539	30.8176	839.051	81.3115	100.404	0.0187584	-1.95892	down	yes
ENSG00000134343	ANO3	0	4.77652	0	18.0684	16.5942	22.9182	0.0176079	-3.50644	down	yes
ENSG00000126464	PRR12	0	0	0	0	12.4456	9.82208	0.0440712	-5.38731	down	yes
ENSG00000104848	KCNA7	0	0	0	10.1635	4.97826	4.36537	0.0320977	-5.19122	down	yes
ENSG00000284428	ENSG00000284428	4.59721	5.57261	0	14.6806	12.4456	46.9277	0.0218381	-2.81892	down	yes
ENSG00000239382	ALKBH6	34.0193	6.36869	3.69811	33.8782	24.0616	124.413	0.0376839	-2.03948	down	yes
ENSG00000078487	ZCWPW1	56.0859	22.2904	141.761	240.536	622.282	8.73074	0.0404868	-1.98955	down	yes
ENSG00000116785	CFHR3	167.338	51.7456	102.314	112.927	309.482	596.964	0.0117739	-1.66596	down	yes
ENSG00000269054	ZNF497-AS1	159.063	254.748	124.503	362.497	327.735	324.129	0.0498936	-0.911439	down	yes
	MSTRG.15168	0	0	0	0	5.80797	18.5528	0.0358945	-5.51308	down	yes
ENSG00000279833	ENSG00000279833	29.4221	10.3491	24.6541	27.1026	61.3985	94.9468	0.0486071	-1.51577	down	yes
ENSG00000266916	ZNF793-AS1	0	0	0	0	0	36.0143	0.0281615	-6.07565	down	yes
ENSG00000171295	ZNF440	3.67777	0	0	2.25855	0	58.9325	0.0452299	-4.03468	down	yes
ENSG00000199568	RNU5A-1	0.919441	0	0	0	3.31884	36.0143	0.0198103	-5.24086	down	yes
ENSG00000135392	DNAJC14	21.1472	36.62	27.1195	58.7223	1090.24	8.73074	0.0156797	-3.76944	down	yes
ENSG00000130255	RPL36	39567.2	44735.3	27634.7	101137	57111.4	61395.7	0.0226884	-0.97246	down	yes
ENSG00000270110	ENSG00000270110	1.83888	1.59217	0	7.90492	15.7645	9.82208	0.0423421	-3.22861	down	yes
ENSG00000203985	LDLRAD1	0	0	0	0	14.9348	12.0048	0.0252105	-5.66187	down	yes
ENSG00000288919	ENSG00000288919	11.9527	16.7178	6.16351	51.9466	51.442	31.6489	0.0140973	-1.93875	down	yes
ENSG00000289972	ENSG00000289972	0	0	0	19.1977	11.6159	0	0.0166047	-5.85266	down	yes
ENSG00000010030	ETV7	91.9441	140.111	106.012	196.494	368.391	177.889	0.0258157	-1.13594	down	yes
ENSG00000248898	PELO-AS1	0	0	0	2.25855	6.63767	8.73074	0.0459356	-5.04812	down	yes
ENSG00000120820	GLT8D2	11.9527	7.96087	6.16351	19.1977	29.8695	51.2931	0.0285681	-1.937	down	yes
ENSG00000167600	CYP2S1	13580.2	4222.44	6612.22	30386.5	9612.18	13725.8	0.0463537	-1.1378	down	yes
ENSG00000048028	USP28	125.963	148.072	145.459	560.12	292.887	192.076	0.011434	-1.31652	down	yes
ENSG00000143569	UBAP2L	2895.32	1213.24	1259.82	4759.89	2266.77	4594.55	0.0285543	-1.11405	down	yes
ENSG00000104689	TNFRSF10A	491.901	163.198	1343.65	2806.25	1963.09	1323.8	0.0137411	-1.60904	down	yes
ENSG00000146063	TRIM41	1823.25	1811.1	728.527	3043.4	1332.51	6316.69	0.0296183	-1.29293	down	yes
ENSG00000068078	FGFR3	476.271	456.954	558.414	684.341	1106	1093.53	0.0209193	-0.951694	down	yes
ENSG00000226054	MEMO1P1	35.8582	78.8126	60.4024	100.505	246.424	123.322	0.0163627	-1.42643	down	yes
ENSG00000143318	CASQ1	0	0	0	14.6806	0	7.6394	0.046388	-5.38291	down	yes
ENSG00000115207	GTF3C2	2411.69	3180.37	4802.61	4989.14	7488.96	8593.23	0.0210825	-1.01958	down	yes
ENSG00000284954	ENSG00000284954	117.689	83.5891	99.8489	228.114	214.065	221.543	0.0115805	-1.14068	down	yes
ENSG00000275803	RN7SL736P	342.952	865.346	258.868	741.934	1198.1	1162.28	0.0441742	-1.07928	down	yes
ENSG00000183765	CHEK2	0	2.38826	0	51.9466	0	8.73074	0.0194482	-4.57069	down	yes
ENSG00000197457	STMN3	6.43609	5.57261	13.5597	62.1101	35.6775	17.4615	0.0150372	-2.19175	down	yes
ENSG00000100234	TIMP3	316.288	351.074	331.597	373.79	363.413	2611.58	0.0118899	-1.74492	down	yes
ENSG00000146122	DAAM2	4.59721	3.18435	4.93081	11.2927	14.1051	32.7403	0.0469916	-2.20106	down	yes
ENSG00000105519	CAPS	8.27497	24.6787	57.937	40.6539	13.2753	437.628	0.017123	-2.44068	down	yes
ENSG00000149300	C11orf52	0	10.3491	0	12.422	19.913	53.4758	0.0340956	-3.00347	down	yes
ENSG00000173473	SMARCC1	308.932	295.348	234.213	115.186	1305.13	1273.6	0.015158	-1.68378	down	yes
ENSG00000120328	PCDHB12	0	0.796087	0	13.5513	0.829709	9.82208	0.0418659	-4.53655	down	yes
ENSG00000261183	SPINT1-AS1	43.2137	19.1061	19.7232	60.9808	17.4239	255.374	0.0207874	-2.02128	down	yes
ENSG00000204128	C2orf72	0	18.31	94.9181	284.577	196.641	135.326	0.0151688	-2.45411	down	yes
ENSG00000188171	ZNF626	0	0	0	0	0	39.2883	0.0222978	-6.20125	down	yes
ENSG00000224864	ENSG00000224864	0	0	0	0	0	36.0143	0.0281615	-6.07565	down	yes
ENSG00000185924	RTN4RL1	39.536	69.2595	92.4527	75.6614	95.4166	388.518	0.0356434	-1.47689	down	yes
ENSG00000157227	MMP14	148.95	175.935	173.811	156.969	230.659	785.767	0.0453123	-1.23415	down	yes
ENSG00000286529	ENSG00000286529	0	0	0	27.1026	0	5.45671	0.0163453	-5.92801	down	yes
ENSG00000177459	ERICH5	0	0	0	0	42.3152	239.004	0.0206603	-9.04301	down	yes
ENSG00000163013	FBXO41	1423.3	1561.13	1045.33	1686.01	3776.84	2424.96	0.0308261	-0.968872	down	yes
ENSG00000135363	LMO2	189.405	312.066	213.258	316.197	637.217	703.916	0.0124114	-1.21284	down	yes
ENSG00000186866	POFUT2	0	9.55304	4.93081	23.7148	24.0616	32.7403	0.0346065	-2.46324	down	yes
ENSG00000128271	ADORA2A	0	0	0	0	6.63767	22.9182	0.0201065	-5.79185	down	yes
ENSG00000141295	SCRN2	115.85	331.968	235.446	1876.86	396.601	154.971	0.0152586	-1.829	down	yes
ENSG00000273382	TMEM167B-DT	22.0666	192.653	43.1446	168.262	91.268	535.849	0.0477857	-1.62089	down	yes
ENSG00000148110	MFSD14B	448.687	448.197	80.1257	616.584	1038.8	937.463	0.0207446	-1.40667	down	yes
ENSG00000259370	ENSG00000259370	0	0	0	0	4.14855	18.5528	0.0448578	-5.41065	down	yes
ENSG00000143819	EPHX1	19916.9	17822.8	30847.1	45026.5	28362.8	65213.2	0.0272047	-1.01496	down	yes
ENSG00000279144	ENSG00000279144	0	0	0	12.422	2.48913	3.27403	0.0443773	-5.08765	down	yes
ENSG00000102606	ARHGEF7	661.078	574.775	832.074	1232.04	1260.33	1516.97	0.0145429	-0.955675	down	yes
ENSG00000106868	SUSD1	190.324	107.472	118.339	133.254	258.869	612.243	0.0363569	-1.27073	down	yes
ENSG00000115295	CLIP4	0	0	0	4.5171	32.3587	0	0.0106484	-6.11728	down	yes
ENSG00000185386	MAPK11	1607.18	894.801	1021.91	1740.21	2108.29	2549.38	0.0423148	-0.860393	down	yes
ENSG00000196199	MPHOSPH8	6.43609	19.9022	0	704.668	506.952	0	0.0387489	-5.51865	down	yes
ENSG00000214955	ENSG00000214955	0	0	0	14.6806	4.14855	5.45671	0.0155393	-5.5058	down	yes
	MSTRG.6547	61.6026	42.1926	60.4024	147.935	95.4166	128.778	0.0260261	-1.18162	down	yes
ENSG00000235865	GSN-AS1	0	0.796087	0	16.9391	4.97826	6.54806	0.0194587	-4.77268	down	yes
ENSG00000161654	LSM12	2809.81	2171.72	2275.57	2946.28	6231.12	5511.28	0.0186321	-1.01729	down	yes
ENSG00000184635	ZNF93	0	0	0	0	2.48913	30.5576	0.0168056	-5.95151	down	yes
ENSG00000163958	ZDHHC19	0	3.18435	12.327	36.1368	38.9963	9.82208	0.0445409	-2.49302	down	yes
ENSG00000274925	ZKSCAN2-DT	7.35553	16.7178	19.7232	21.4562	73.8441	56.7498	0.0263176	-1.8045	down	yes
ENSG00000101445	PPP1R16B	280.43	261.913	284.754	315.068	448.043	873.074	0.0464156	-0.984214	down	yes
ENSG00000001497	LAS1L	4301.15	6117.13	5034.36	10161.2	7196.9	9872.28	0.0351828	-0.81731	down	yes
ENSG00000273167	ENSG00000273167	0	0	0	0	0	34.923	0.0305196	-6.03123	down	yes
ENSG00000158882	TOMM40L	1726.71	1075.51	1415.14	2549.9	2430.22	2216.52	0.04832	-0.771078	down	yes
ENSG00000266786	LGALS9DP	0	0	0	0	19.0833	14.1875	0.0124984	-5.96643	down	yes
ENSG00000257591	ZNF625	0	0	0	0	0	49.1104	0.0117092	-6.52337	down	yes
ENSG00000182578	CSF1R	38.6165	25.4748	46.8427	24.844	3.31884	507.474	0.0391026	-2.27264	down	yes
ENSG00000250571	GLI4	1106.09	640.85	314.339	4619.86	574.989	886.17	0.0307531	-1.56032	down	yes
ENSG00000186998	EMID1	194.922	42.9887	184.905	431.383	216.554	402.705	0.0318289	-1.31492	down	yes
ENSG00000185340	GAS2L1	858.758	850.221	1279.55	1171.06	1889.25	2421.69	0.0488194	-0.875671	down	yes
ENSG00000042429	MED17	0	0	0	107.281	35.6775	0	0.0390447	-8.06636	down	yes
ENSG00000257702	LBX2-AS1	186.647	204.594	267.496	679.824	216.554	499.835	0.0372463	-1.08376	down	yes
ENSG00000271797	ENSG00000271797	4.59721	0	0	10.1635	20.7427	13.0961	0.0460678	-3.23817	down	yes
ENSG00000146857	STRA8	0	0	0	20.3269	0	5.45671	0.0324315	-5.59109	down	yes
ENSG00000197858	GPAA1	811.867	13841.6	12031.2	21103.9	18160.7	47352.3	0.0235775	-1.69864	down	yes
ENSG00000233382	NKAPP1	0	0	0	0	37.3369	120.048	0.0357893	-8.20513	down	yes
ENSG00000104879	CKM	0	0	0	4.5171	3.31884	9.82208	0.0448446	-5.04702	down	yes
ENSG00000178826	TMEM139	10.1139	8.75695	0	0	76.3333	75.3026	0.030604	-2.9891	down	yes
ENSG00000286787	ENSG00000286787	0	0	0	31.6197	0	4.36537	0.0124034	-6.0725	down	yes
ENSG00000115594	IL1R1	34.9388	303.309	107.245	37.2661	1004.78	601.33	0.0346452	-1.88236	down	yes
ENSG00000087448	KLHL42	71.7164	135.335	353.786	289.094	862.898	435.446	0.0191965	-1.5043	down	yes
ENSG00000065029	ZNF76	1195.27	555.669	719.898	2313.88	1780.56	1243.04	0.0172425	-1.11114	down	yes
ENSG00000163352	LENEP	0	0	0	2.25855	3.31884	16.3701	0.0262749	-5.36076	down	yes
ENSG00000167656	LY6D	25.7444	9.55304	33.283	30.4904	19.0833	285.932	0.0156077	-2.29597	down	yes
ENSG00000276718	VAMP1-AS1	1.83888	0.796087	1.2327	10.1635	22.4022	6.54806	0.0231314	-3.35173	down	yes
ENSG00000205832	C16orf96	0	4.77652	0	22.5855	13.2753	19.6442	0.021148	-3.45438	down	yes
ENSG00000196547	MAN2A2	2237.92	2109.63	1413.91	4232.52	3276.52	3328.59	0.0218974	-0.911299	down	yes
ENSG00000261460	ENSG00000261460	0	0	0	37.2661	0	0	0.0258512	-6.12399	down	yes
ENSG00000064313	TAF2	127.802	39.8043	86.2892	449.451	149.348	77.4853	0.0447191	-1.41376	down	yes
ENSG00000231439	WASIR2	0	0	0	0	29.8695	0	0.0436479	-5.81309	down	yes
ENSG00000135119	RNFT2	30.3416	94.7343	106.012	608.679	51.442	86.2161	0.0428069	-1.69145	down	yes
ENSG00000197291	RAMP2-AS1	0	0	3.69811	15.8098	11.6159	22.9182	0.0143514	-3.9096	down	yes
ENSG00000172461	FUT9	0	0	0	0	0	42.5624	0.0178334	-6.3168	down	yes
ENSG00000274211	SOCS7	525.001	531.786	475.823	597.386	1098.54	2021.17	0.0112519	-1.27802	down	yes
ENSG00000161243	FBXO27	199.519	299.329	1225.31	1771.83	874.514	1979.7	0.0290641	-1.42489	down	yes
	MSTRG.10298	144.352	88.3656	61.6351	178.425	223.192	218.269	0.0367466	-1.07217	down	yes
ENSG00000107679	PLEKHA1	178.372	187.08	242.842	246.182	226.511	1185.2	0.0249717	-1.44668	down	yes
ENSG00000062038	CDH3	52.4082	402.024	16.0251	450.581	194.982	1643.56	0.0138251	-2.28013	down	yes
ENSG00000268093	ENSG00000268093	36.7777	26.2709	25.8868	90.342	60.5688	70.9373	0.0302801	-1.31589	down	yes
ENSG00000259891	ENSG00000259891	24.8249	41.3965	18.4905	29.3611	133.583	80.7593	0.0385623	-1.52053	down	yes
ENSG00000128310	GALR3	0	2.38826	0	24.844	6.63767	6.54806	0.0296711	-3.88244	down	yes
ENSG00000221978	CCNL2	810.028	1373.25	502.943	2456.17	1499.28	2255.81	0.0126506	-1.20856	down	yes
ENSG00000092850	TEKT2	0	0	0	13.5513	0	12.0048	0.0312638	-5.57858	down	yes
ENSG00000217414	DDX18P3	0	0	0	0	3.31884	19.6442	0.0446025	-5.42676	down	yes
ENSG00000288626	ENSG00000288626	0.919441	54.93	134.365	397.505	449.702	103.678	0.0152271	-2.32604	down	yes
ENSG00000133678	TMEM254	0	0	0	0	0	44.745	0.0154534	-6.38899	down	yes
ENSG00000189184	PCDH18	0	0	0	4.5171	9.95651	12.0048	0.0102041	-5.63501	down	yes
ENSG00000087258	GNAO1	70.797	24.6787	107.245	42.9124	47.2934	731.199	0.0296757	-2.02105	down	yes
ENSG00000085741	WNT11	23.9055	41.3965	27.1195	44.0417	87.9492	172.432	0.0118755	-1.71597	down	yes
ENSG00000171124	FUT3	3.67777	13.5335	32.0503	19.1977	10.7862	242.278	0.0222424	-2.47593	down	yes
ENSG00000154957	ZNF18	0	0	0	0	17.4239	8.73074	0.0281099	-5.62049	down	yes
ENSG00000170271	FAXDC2	5.51665	0	46.8427	12.422	47.2934	231.365	0.0437491	-2.49058	down	yes
ENSG00000183688	RFLNB	1186.08	1479.93	982.464	1885.89	1799.64	2844.04	0.0420873	-0.839344	down	yes
ENSG00000173068	BNC2	0	3.98043	0	81.3078	0	6.54806	0.0168256	-4.3932	down	yes
ENSG00000130558	OLFM1	131.48	159.217	66.5659	93.7298	164.282	727.925	0.0424182	-1.46218	down	yes
ENSG00000159871	LYPD5	6.43609	40.6004	2.46541	51.9466	43.9746	169.158	0.0119857	-2.40116	down	yes
ENSG00000172840	PDP2	0	7.96087	0	0	528.525	453.998	0.0479692	-6.93623	down	yes
ENSG00000273782	ENSG00000273782	1.83888	2.38826	1.2327	6.77565	0.829709	39.2883	0.0472998	-3.07975	down	yes
ENSG00000253293	HOXA10	0.919441	1.59217	0	1.12927	7.46738	24.0095	0.0480106	-3.62245	down	yes
ENSG00000178078	STAP2	33.0999	0	30.8176	51.9466	12.4456	268.47	0.0409729	-2.38566	down	yes
ENSG00000138107	ACTR1A	12250.6	9300.68	6848.9	11943.2	27766.2	22602.8	0.0141042	-1.1336	down	yes
ENSG00000172971	UNC93B3	0	0	0	12.422	13.2753	0	0.0292837	-5.59256	down	yes
ENSG00000290549	ENSG00000290549	0	0	0	6.77565	27.3804	0	0.0126973	-6.0062	down	yes
ENSG00000239948	RN7SL368P	1628.33	2594.45	3578.54	3951.33	7343.76	3863.35	0.0427539	-0.958541	down	yes
ENSG00000218416	GPC1-AS1	0	6.36869	16.0251	9.0342	8.29709	137.509	0.0301531	-2.80732	down	yes
ENSG00000188549	CCDC9B	774.17	416.353	477.056	206.657	1834.49	2203.42	0.0485719	-1.34794	down	yes
ENSG00000128268	MGAT3	117.689	105.083	71.4967	94.8591	224.851	395.066	0.0319571	-1.27866	down	yes
ENSG00000172661	WASHC2C	151.708	114.636	477.056	764.519	1374	235.73	0.0148217	-1.67762	down	yes
ENSG00000154764	WNT7A	10.1139	19.1061	0	31.6197	13.2753	164.793	0.0124165	-2.82012	down	yes
ENSG00000269888	ENSG00000269888	0	0	0	20.3269	14.1051	0	0.0111962	-6.01324	down	yes
ENSG00000284079	MIR4775	11.9527	3.98043	9.86162	3.38782	144.369	9.82208	0.0264744	-2.62166	down	yes
ENSG00000253230	MIR124-1HG	0	0	0	14.6806	3.31884	5.45671	0.0182827	-5.45514	down	yes
ENSG00000022567	SLC45A4	466.157	81.9969	57.937	408.798	959.144	350.321	0.0416142	-1.50284	down	yes
ENSG00000146535	GNA12	1420.54	4602.97	5139.14	7681.33	8263.08	8450.27	0.0268819	-1.12795	down	yes
ENSG00000291150	LSP1P5	2.75832	5.57261	11.0943	14.6806	16.5942	51.2931	0.0426679	-2.10672	down	yes
ENSG00000147676	MAL2	328.241	203.002	214.49	238.277	329.395	1165.55	0.0485511	-1.21631	down	yes
ENSG00000100239	PPP6R2	1117.12	553.28	271.195	1035.55	286.25	4281.34	0.0498016	-1.52859	down	yes
ENSG00000262165	C17orf114	28.5027	13.5335	23.4213	140.03	37.3369	50.2018	0.0162445	-1.79869	down	yes
ENSG00000204175	GPRIN2	4514.46	2920.05	2073.41	8676.22	4258.9	5578.94	0.0408922	-0.961279	down	yes
ENSG00000214814	FER1L6	0	0	0	16.9391	5.80797	3.27403	0.012685	-5.60624	down	yes
ENSG00000139083	ETV6	22.0666	0	162.717	693.375	2721.45	1706.86	0.0104299	-4.79466	down	yes
ENSG00000260035	ENSG00000260035	0.919441	68.4635	86.2892	135.513	268.826	223.725	0.0253734	-2.01536	down	yes
ENSG00000076685	NT5C2	1513.4	1506.2	2075.87	966.659	5263.68	5321.39	0.0444347	-1.18098	down	yes
ENSG00000221394	MIR1229	2412.61	5018.53	7340.74	17244	3483.12	15608.4	0.0340086	-1.29855	down	yes
	MSTRG.2858	45.9721	50.1535	48.0754	73.4029	122.797	149.514	0.0229042	-1.26185	down	yes
ENSG00000169071	ROR2	0	23.8826	8.62892	2.25855	96.2463	98.2208	0.0389969	-2.59017	down	yes
ENSG00000180176	TH	0	0	0	0	0	44.745	0.0154534	-6.38899	down	yes
ENSG00000100211	CBY1	137.916	394.063	756.879	1064.91	571.67	1364.18	0.0451536	-1.22006	down	yes
ENSG00000256712	ENSG00000256712	33.0999	11.1452	8.62892	71.1443	33.1884	57.8412	0.0438748	-1.60839	down	yes
ENSG00000010322	NISCH	1372.73	740.361	1148.88	3943.43	1803.79	1613	0.0172706	-1.17405	down	yes
ENSG00000287626	ENSG00000287626	32.1805	51.7456	30.8176	281.189	28.2101	110.226	0.0150272	-1.86561	down	yes
ENSG00000151366	NDUFC2	10648.1	7281.81	7316.09	10147.7	16897.9	22308.1	0.0286319	-0.967098	down	yes
ENSG00000188243	COMMD6	153.547	401.228	387.069	1819.26	523.547	332.859	0.0206346	-1.50627	down	yes
ENSG00000160791	CCR5	0	0	0	0	3.31884	24.0095	0.0279491	-5.6777	down	yes
ENSG00000231528	FAM225A	11.0333	8.75695	3.69811	15.8098	11.6159	118.956	0.0118355	-2.62461	down	yes
ENSG00000143207	COP1	475.351	345.502	126.968	545.44	645.514	827.238	0.0418978	-1.08891	down	yes
ENSG00000142945	KIF2C	14.7111	5.57261	0	5.64637	25.721	366.691	0.0261883	-4.28692	down	yes
ENSG00000145287	PLAC8	232.619	268.281	272.427	258.604	194.982	1771.25	0.0345788	-1.52432	down	yes
ENSG00000164045	CDC25A	205.955	221.312	207.094	427.995	302.014	627.522	0.0158648	-1.09681	down	yes
ENSG00000171208	NETO2	2059.55	1428.18	1051.5	2409.87	2187.94	4102.36	0.0401557	-0.938347	down	yes
ENSG00000126759	CFP	0	0	0	0	7.46738	17.4615	0.0328224	-5.54704	down	yes
ENSG00000134313	KIDINS220	108.494	111.452	97.3835	933.91	107.033	125.504	0.0118748	-1.87695	down	yes
ENSG00000241370	RPP21	0	0	0	0	0	32.7403	0.0359989	-5.93806	down	yes
ENSG00000226453	LINC02542	0	0	0	0	13.2753	10.9134	0.0348584	-5.50651	down	yes
ENSG00000152952	PLOD2	5.51665	137.723	6.16351	81.3078	43.9746	568.589	0.0414784	-2.20945	down	yes
ENSG00000279995	ENSG00000279995	3.67777	27.0669	28.3522	179.555	89.6086	13.0961	0.0165178	-2.25877	down	yes
ENSG00000116580	GON4L	393.521	225.293	232.981	395.246	283.761	1483.13	0.0328045	-1.34337	down	yes
ENSG00000224861	YBX1P1	0	0	0	42.9124	0	0	0.0175248	-6.32771	down	yes
ENSG00000168421	RHOH	6.43609	3.18435	7.39622	16.9391	24.0616	25.1009	0.0492631	-1.97497	down	yes
ENSG00000075702	WDR62	1684.42	1646.31	1923.02	2689.93	5379.84	2954.26	0.0127409	-1.06944	down	yes
ENSG00000287049	ENSG00000287049	0	0	4.93081	20.3269	19.0833	9.82208	0.0314745	-3.43207	down	yes
ENSG00000096006	CRISP3	7.35553	0	0	44.0417	23.2319	17.4615	0.0106894	-3.50428	down	yes
ENSG00000165125	TRPV6	11.9527	0	13.5597	55.3345	31.529	30.5576	0.0415569	-2.22118	down	yes
ENSG00000184350	MRGPRE	0	0	0	5.64637	6.63767	9.82208	0.0200081	-5.37313	down	yes
ENSG00000138867	GUCD1	722.681	846.24	740.854	872.93	1667.72	2857.13	0.0132613	-1.22453	down	yes
ENSG00000215595	C20orf202	0	0	0	0	31.529	0	0.0382035	-5.89098	down	yes
ENSG00000124343	XG	0	0	0	0	4.14855	21.8269	0.0312556	-5.60481	down	yes
ENSG00000101049	SGK2	0	0	0	36.1368	0	0	0.0280484	-6.07956	down	yes
ENSG00000115266	APC2	320.885	335.949	568.276	676.436	1101.85	854.521	0.0134506	-1.10516	down	yes
ENSG00000141905	NFIC	515.807	1211.64	2083.27	5819.15	1430.42	2529.73	0.0279901	-1.35985	down	yes
ENSG00000111644	ACRBP	0	0	0	0	0	42.5624	0.0178334	-6.3168	down	yes
ENSG00000175741	RWDD4P2	28.5027	51.7456	36.9811	79.0492	129.435	65.4806	0.044125	-1.2244	down	yes
ENSG00000221829	FANCG	4905.22	3441.48	2707.01	6578.03	2867.48	25594.2	0.0126847	-1.6644	down	yes
ENSG00000233045	RPL15P5	65.2803	103.491	33.283	260.863	121.138	121.139	0.0326744	-1.30942	down	yes
ENSG00000272010	ENSG00000272010	0	0	0	5.64637	6.63767	5.45671	0.0417935	-5.05692	down	yes
ENSG00000162734	PEA15	1947.38	1984.64	5324.04	0	0	0	5.52e-27	14.023	up	yes
ENSG00000114779	ABHD14B	638.092	142.5	488.15	0	1.65942	0	1.97e-14	9.35487	up	yes
ENSG00000148303	RPL7A	30873	104776	0	0	0	0	1.6e-14	30	up	yes
ENSG00000276718	VAMP1-AS1	318.127	4355.39	1460.75	42.9124	54.7608	58.9325	1.15e-13	5.29135	up	yes
ENSG00000161849	KRT84	109.414	59.7065	230.515	0	0	0	9.56e-12	9.48685	up	yes
ENSG00000100997	ABHD12	6402.99	2602.41	2453.08	582.706	518.568	474.734	3.67e-09	2.86216	up	yes
ENSG00000265178	MIR4728	7144.06	6847.94	502.943	287.965	314.46	278.292	1.02e-08	4.04073	up	yes
ENSG00000165119	HNRNPK	6386.44	7846.23	532.528	417.832	151.007	252.1	1.32e-08	4.16949	up	yes
ENSG00000106976	DNM1	11027.8	13807.3	1293.11	706.926	742.59	660.262	3.59e-08	3.63047	up	yes
ENSG00000291142	ENSG00000291142	0	0	88.7546	0	0	0	1.22e-07	20.6864	up	yes
ENSG00000141499	WRAP53	21.1472	1930.51	2559.09	0	0	0	3.29e-07	12.986	up	yes
ENSG00000284305	MIR3179-1	14423.3	2299.89	1.2327	2.25855	5.80797	1.09134	3.82e-07	10.8234	up	yes
ENSG00000184857	TMEM186	1117.12	259.524	837.005	28.2319	108.692	99.3122	5.37e-07	3.22537	up	yes
ENSG00000136603	SKIL	29.4221	334.356	89.9873	1.12927	10.7862	5.45671	6.19e-07	4.6794	up	yes
ENSG00000068078	FGFR3	306.174	6.36869	249.006	0	3.31884	9.82208	1.01e-06	5.41969	up	yes
ENSG00000074855	ANO8	1175.97	1111.34	92.4527	93.7298	59.7391	22.9182	1.1e-06	3.75481	up	yes
ENSG00000029993	HMGB3	4417.92	4579.89	2990.54	1105.56	170.09	171.341	5.69e-06	3.05121	up	yes
ENSG00000225968	ELFN1	75.3942	102.695	4.93081	0	2.48913	0	1.43e-05	6.05344	up	yes
ENSG00000198517	MAFK	25502.5	74606.1	29685.9	3753.71	8487.1	12249.2	2.2e-05	2.40597	up	yes
ENSG00000149554	CHEK1	627.059	6777.88	8748.49	734.029	202.449	838.151	2.43e-05	3.18657	up	yes
ENSG00000129534	MIS18BP1	990.238	308.086	23.4213	0	5.80797	6.54806	3.81e-05	6.73298	up	yes
ENSG00000140519	RHCG	11726.6	11005.9	11703.3	4353.36	4058.11	4182.02	3.87e-05	1.45124	up	yes
ENSG00000125375	DMAC2L	653.723	46.9691	129.434	19.1977	3.31884	40.3797	5.04e-05	3.73047	up	yes
ENSG00000165912	PACSIN3	3185.86	2107.24	7147.21	1098.78	1109.32	734.474	5.86e-05	2.07962	up	yes
ENSG00000106031	HOXA13	198.599	6.36869	170.113	0	9.1268	8.73074	6.12e-05	4.37631	up	yes
ENSG00000124459	ZNF45	617.865	609.006	398.163	9.0342	65.547	151.697	9.15e-05	2.84456	up	yes
ENSG00000125630	POLR1B	42.2943	1484.7	1067.52	128.737	92.9274	51.2931	9.43e-05	3.24884	up	yes
ENSG00000172974	VDAC2P5	78.1525	3566.47	790.162	88.0834	76.3333	243.369	9.78e-05	3.4438	up	yes
ENSG00000185420	SMYD3	878.986	1941.66	1411.44	284.577	561.713	211.72	0.000108751	1.99895	up	yes
ENSG00000150527	MIA2	189.405	85.9774	957.81	3.38782	81.3115	8.73074	0.000152394	3.7116	up	yes
ENSG00000275803	RN7SL736P	437.654	185.488	352.553	67.7565	45.634	114.591	0.000157648	2.09979	up	yes
ENSG00000289727	ENSG00000289727	22.0666	8.75695	25.8868	0	0	0	0.00018169	6.66899	up	yes
ENSG00000103326	CAPN15	22.986	70.8517	18.4905	4.5171	0.829709	1.09134	0.000267261	4.17086	up	yes
ENSG00000126088	UROD	68.9581	1.59217	3.69811	0	0	0	0.00033935	7.06285	up	yes
ENSG00000109452	INPP4B	993.916	589.104	838.238	336.524	45.634	74.2113	0.000338578	2.40961	up	yes
ENSG00000177666	PNPLA2	11864.5	9754.45	20555.3	2848.03	4073.04	6108.24	0.000349586	1.69456	up	yes
ENSG00000125676	THOC2	407.313	138.519	212.025	75.6614	63.0579	55.6585	0.000393045	1.96345	up	yes
ENSG00000196611	MMP1	88.2664	124.986	33.283	10.1635	17.4239	13.0961	0.000426822	2.59623	up	yes
ENSG00000077147	TM9SF3	0	2298.3	4686.74	0	0	0	0.000491367	13.6168	up	yes
ENSG00000176654	NANOGP1	12.8722	23.0865	11.0943	0	0	0	0.000533206	6.40625	up	yes
ENSG00000250067	YJEFN3	3249.31	532.582	2491.29	721.607	361.753	354.686	0.000591375	2.12526	up	yes
ENSG00000104524	PYCR3	3022.2	0	3034.91	0	0	0	0.000597428	13.4112	up	yes
ENSG00000198744	MTCO3P12	1198.03	4191.4	0	0	0	0	0.000699818	13.2427	up	yes
ENSG00000160818	GPATCH4	1095.97	2019.67	1078.61	633.523	373.369	421.258	0.00070293	1.55501	up	yes
ENSG00000226306	NPY6R	11.9527	29.4552	6.16351	0	0	0	0.000693435	6.42454	up	yes
ENSG00000090006	LTBP4	9757.11	11397.6	10500.2	4803.94	555.905	1945.86	0.00076048	2.1155	up	yes
ENSG00000233673	ANAPC1P1	9.19441	14.3296	20.9559	0	0	0	0.000761581	6.31932	up	yes
ENSG00000256393	RPL41P5	19.3083	15.9217	8.62892	0	0	0	0.000822673	6.30463	up	yes
ENSG00000089116	LHX5	20.2277	12.7374	9.86162	0	0	0	0.000929785	6.26913	up	yes
ENSG00000167657	DAPK3	11158.3	14488.8	13152.9	4333.03	2756.29	6892.92	0.00106886	1.47254	up	yes
ENSG00000099797	TECR	5433.9	3759.12	5253.78	2560.07	1545.75	1560.62	0.00120258	1.35032	up	yes
ENSG00000286489	ENSG00000286489	0	27.863	33.283	0	0	0	0.00121789	6.77952	up	yes
ENSG00000082516	GEMIN5	0	1092.23	2327.34	0	0	0	0.00127464	12.5864	up	yes
ENSG00000125386	FAM193A	1061.04	149.664	721.131	32.749	245.594	65.4806	0.00127491	2.48684	up	yes
ENSG00000030582	GRN	33840	36357.3	30055.8	17247.4	14443.6	11014.9	0.00130857	1.23115	up	yes
ENSG00000259967	ENSG00000259967	0	382.918	2819.19	0	0	0	0.00138692	12.4916	up	yes
ENSG00000188878	FBF1	8547.13	9752.06	17197.4	5163.05	4746.77	3771.68	0.00143409	1.3754	up	yes
ENSG00000207652	MIR621	50.5693	3.98043	60.4024	3.38782	0.829709	4.36537	0.00152166	3.76811	up	yes
ENSG00000180979	LRRC57	12.8722	4.77652	23.4213	0	0	0	0.00156893	6.20109	up	yes
ENSG00000236675	MTX1P1	260.202	5703.96	804.955	225.855	643.025	223.725	0.00164481	2.6308	up	yes
ENSG00000053108	FSTL4	693.259	831.911	943.017	458.486	166.772	116.774	0.00179293	1.73481	up	yes
ENSG00000101665	SMAD7	1010.47	1604.11	0	0	0	0	0.00179319	12.1992	up	yes
ENSG00000173621	LRFN4	12975.2	12000.2	7464.01	4671.81	4546.81	4565.09	0.00183705	1.23483	up	yes
ENSG00000230562	FAM133DP	39.536	0	17.2578	0	0	0	0.00191671	6.67359	up	yes
ENSG00000206755	SNORA30	131.48	532.582	50.5408	80.1785	9.95651	16.3701	0.0019544	2.7532	up	yes
ENSG00000170775	GPR37	68.9581	72.4439	69.0313	15.8098	10.7862	24.0095	0.00196071	2.06405	up	yes
ENSG00000197217	ENTPD4	71176.7	41060.6	56768.4	13366.1	3914.57	28247.2	0.00197945	1.89227	up	yes
ENSG00000285569	ENSG00000285569	19.3083	3.98043	16.0251	0	0	0	0.00200059	6.14089	up	yes
ENSG00000122641	INHBA	172.855	161.606	219.421	89.2127	47.2934	42.5624	0.00214347	1.63092	up	yes
ENSG00000123576	ESX1	6.43609	15.9217	14.7924	0	0	0	0.00219377	6.06176	up	yes
ENSG00000209042	SNORD12C	399.957	2045.94	71.4967	45.171	141.051	224.817	0.0026859	2.61487	up	yes
ENSG00000155229	MMS19	4252.42	4107.81	2546.76	336.524	2036.94	778.127	0.00289609	1.79068	up	yes
ENSG00000125798	FOXA2	925.878	808.824	892.477	0	47.2934	73.1199	0.00296351	4.44681	up	yes
ENSG00000253797	UTP14C	373.293	51.7456	16.0251	11.2927	13.2753	38.197	0.00325028	2.81665	up	yes
ENSG00000198886	MT-ND4	39648.2	38367.4	52731.3	18901.8	21256.3	21304.1	0.00332401	1.08899	up	yes
ENSG00000067066	SP100	422.943	994.312	488.15	201.011	256.38	256.465	0.00333172	1.41673	up	yes
ENSG00000136352	NKX2-1	56.0859	77.2204	57.937	12.422	23.2319	8.73074	0.00335376	2.09563	up	yes
ENSG00000233966	UBE2SP1	97.4608	113.044	611.42	68.8858	58.9094	68.7546	0.00347629	2.06241	up	yes
ENSG00000092051	JPH4	4765.47	870.919	6935.18	1368.68	1110.98	1113.17	0.00349696	1.80688	up	yes
ENSG00000141971	MVB12A	4086.92	3222.56	4401.98	2038.34	1905.01	1228.85	0.00361071	1.17896	up	yes
ENSG00000033050	ABCF2	684.064	805.64	0	0	0	0	0.00355997	11.3877	up	yes
ENSG00000142794	NBPF3	604.992	827.134	0	0	0	0	0.0037296	11.3308	up	yes
ENSG00000184221	OLIG1	7.35553	8.75695	17.2578	0	0	0	0.00379883	5.90326	up	yes
ENSG00000169026	SLC49A3	12.8722	3.18435	18.4905	0	0	0	0.00400214	5.95196	up	yes
ENSG00000205293	LINC01602	7.35553	14.3296	11.0943	0	0	0	0.00393792	5.88243	up	yes
ENSG00000156858	PRR14	986.561	1860.45	729.76	362.497	586.605	399.431	0.00393207	1.40718	up	yes
ENSG00000146282	RARS2	438.574	550.096	310.641	137.772	184.195	204.081	0.00394422	1.30501	up	yes
ENSG00000101842	VSIG1	13.7916	3.98043	16.0251	0	0	0	0.00404658	5.92148	up	yes
ENSG00000265606	MIR4695	6957.41	4001.93	8106.25	2679.77	905.213	3069.95	0.00416709	1.5186	up	yes
ENSG00000142347	MYO1F	29.4221	0	17.2578	0	0	0	0.00419697	6.38983	up	yes
ENSG00000087250	MT3	13.7916	6.36869	12.327	0	0	0	0.00422194	5.86676	up	yes
ENSG00000105642	KCNN1	254.685	9.55304	38.2138	27.1026	4.97826	6.54806	0.00445563	2.97876	up	yes
ENSG00000181016	LSMEM1	85.5081	128.966	198.465	19.1977	18.2536	68.7546	0.00457019	1.96179	up	yes
ENSG00000198646	NCOA6	71.7164	316.843	98.6162	6.77565	37.3369	57.8412	0.00474649	2.25644	up	yes
ENSG00000107819	SFXN3	1558.45	1680.54	1083.55	296.999	368.391	910.18	0.00494878	1.45647	up	yes
ENSG00000125726	CD70	1338.71	2596.83	2676.2	1093.14	978.227	727.925	0.00508831	1.23988	up	yes
ENSG00000140548	ZNF710	649.126	1071.53	888.779	409.927	321.098	432.172	0.00520952	1.16621	up	yes
ENSG00000174939	ASPHD1	936.911	960.081	369.811	32.749	403.239	100.404	0.0051864	2.0772	up	yes
ENSG00000109113	RAB34	2545.01	7195.83	21309.7	5131.43	654.641	1154.64	0.00571243	2.16154	up	yes
ENSG00000053372	MRTO4	14435.2	10463.8	21298.6	9359.43	2376.29	4582.55	0.00586021	1.50138	up	yes
ENSG00000182197	EXT1	879.905	0	85.0565	0	0	0	0.00588163	10.7612	up	yes
ENSG00000111229	ARPC3	13.7916	8.75695	7.39622	0	0	0	0.00608203	5.75262	up	yes
ENSG00000276289	ENSG00000276289	11.0333	3.98043	16.0251	0	0	0	0.00595593	5.79784	up	yes
ENSG00000234899	SOX9-AS1	25.7444	23.0865	17.2578	0	0	4.36537	0.00607807	3.9662	up	yes
ENSG00000176444	CLK2	490.982	605.026	589.232	150.194	333.543	220.451	0.00629419	1.25724	up	yes
ENSG00000229124	VIM-AS1	406.393	1214.83	701.408	387.341	282.101	190.985	0.00640771	1.43309	up	yes
ENSG00000214435	AS3MT	60.6831	0	0	0	0	0	0.00641887	6.77147	up	yes
ENSG00000141027	NCOR1	2931.18	632.889	1656.75	252.958	495.336	879.622	0.00639561	1.6812	up	yes
ENSG00000119614	VSX2	7.35553	6.36869	16.0251	0	0	0	0.00669586	5.7367	up	yes
ENSG00000229638	RPL4P4	436.735	416.353	0	0	0	0	0.00675282	10.5834	up	yes
ENSG00000181026	AEN	11970.2	11118.1	16801.7	7349.32	5379.01	6460.75	0.00697352	1.05574	up	yes
ENSG00000136536	MARCHF7	1968.52	1166.27	1813.31	720.477	871.195	720.286	0.00704996	1.0974	up	yes
ENSG00000159871	LYPD5	70.797	35.8239	97.3835	11.2927	0	20.7355	0.00817785	2.68484	up	yes
ENSG00000180891	CUEDC1	14218.2	13340	3821.38	1972.84	4439.77	4800.82	0.00850981	1.48461	up	yes
ENSG00000164078	MST1R	5968.09	3230.52	4252.82	1321.25	2973.68	994.213	0.00859846	1.34637	up	yes
ENSG00000141194	OR4D1	0	10.3491	28.3522	0	0	0	0.00870962	6.11623	up	yes
ENSG00000169429	CXCL8	66474.7	46610.9	51902.9	35230	22718.3	20861	0.00912804	1.06594	up	yes
ENSG00000205693	MANSC4	0	11.9413	25.8868	0	0	0	0.00922552	6.08404	up	yes
ENSG00000198216	CACNA1E	3.67777	9.55304	14.7924	0	0	0	0.0093228	5.65177	up	yes
ENSG00000117114	ADGRL2	635.334	422.722	1035.47	211.174	419.833	173.523	0.00936791	1.37766	up	yes
ENSG00000189410	SH2D5	137.916	226.089	163.949	83.5663	50.6123	76.394	0.00943768	1.3298	up	yes
ENSG00000139083	ETV6	2632.36	2454.34	2755.09	1779.74	597.391	273.927	0.00966046	1.56485	up	yes
ENSG00000187942	LDLRAD2	75.3942	42.1926	189.836	11.2927	28.2101	39.2883	0.00956834	1.95835	up	yes
ENSG00000178685	PARP10	69553.9	58959.8	74754.8	39469.3	25472.9	36777.2	0.00981154	0.998799	up	yes
ENSG00000116786	PLEKHM2	1398.47	882.86	3953.28	666.272	960.803	622.065	0.00979994	1.47036	up	yes
ENSG00000258667	HIF1A-AS3	181.13	223.7	188.603	121.962	35.6775	17.4615	0.0101033	1.76456	up	yes
ENSG00000111845	PAK1IP1	982.883	1372.45	965.206	325.231	697.786	594.782	0.0216951	1.03704	up	yes
ENSG00000274363	ENSG00000274363	2.75832	6.36869	11.0943	0	0	0	0.0317629	5.18022	up	yes
ENSG00000157423	HYDIN	22.0666	18.31	8.62892	3.38782	3.31884	0	0.0365365	2.85795	up	yes
ENSG00000231424	ENSG00000231424	5.51665	7.96087	4.93081	0	0	0	0.0397322	5.05149	up	yes
ENSG00000270120	ENSG00000270120	14.7111	17.5139	4.93081	0	0	3.27403	0.0443283	3.55	up	yes
ENSG00000235946	H2BW3P	11.0333	3.18435	6.16351	0	0	0	0.0303549	5.19531	up	yes
ENSG00000224372	HLA-N	3.67777	11.1452	8.62892	0	0	0	0.0181435	5.39906	up	yes
ENSG00000117594	HSD11B1	132.4	166.382	133.132	62.1101	93.7572	57.8412	0.0464877	1.01276	up	yes
ENSG00000164379	FOXQ1	2362.96	173.547	689.081	53.0759	417.344	330.677	0.0142439	2.00887	up	yes
ENSG00000123342	MMP19	54.247	48.5613	72.7295	18.0684	10.7862	28.3749	0.021901	1.62223	up	yes
ENSG00000198522	GPN1	30.3416	86.7735	0	0	0	0	0.0482984	7.71922	up	yes
ENSG00000266009	ENSG00000266009	12.8722	11.9413	0	0	0	0	0.0336462	5.4855	up	yes
ENSG00000164924	YWHAZ	5537.8	9165.35	11371.7	834.534	1145	6327.6	0.0155665	1.65029	up	yes
ENSG00000111652	COPS7A	3216.21	1534.06	2218.86	1243.33	622.282	1479.86	0.0297123	1.05904	up	yes
ENSG00000143198	MGST3	0	2.38826	33.283	0	0	0	0.0149558	5.99577	up	yes
ENSG00000227725	POLR2MP1	39.536	51.7456	17.2578	11.2927	11.6159	10.9134	0.0439202	1.68756	up	yes
ENSG00000170209	ANKK1	10.1139	11.9413	0	0	0	0	0.0469606	5.31599	up	yes
ENSG00000241697	TMEFF1	0	89.1617	245.308	0	0	0	0.0181417	9.2324	up	yes
ENSG00000186081	KRT5	38.6165	0	1.2327	0	0	0	0.0124754	6.16512	up	yes
ENSG00000150991	UBC	172615	389288	78726.6	93453.2	72226.2	79749.9	0.012356	1.38419	up	yes
ENSG00000231701	BMS1P13	1.83888	19.9022	22.1886	2.25855	0	0	0.0178508	4.35598	up	yes
ENSG00000288805	ENSG00000288805	4.59721	12.7374	25.8868	0	3.31884	0	0.0333972	3.60509	up	yes
ENSG00000108557	RAI1	11976.6	3614.23	1618.54	1210.58	3023.46	365.6	0.0120853	1.90344	up	yes
ENSG00000000460	C1orf112	239.055	156.829	50.5408	24.844	14.1051	79.668	0.0130299	1.91806	up	yes
ENSG00000085741	WNT11	549.826	445.809	594.163	405.41	210.746	186.62	0.0365095	0.986286	up	yes
ENSG00000164007	CLDN19	3.67777	3.18435	11.0943	0	0	0	0.0464891	5.0062	up	yes
ENSG00000135622	SEMA4F	965.414	1642.33	388.301	84.6956	460.489	612.243	0.0468599	1.37223	up	yes
ENSG00000289024	ENSG00000289024	5.51665	7.16478	12.327	0	0	0	0.0136478	5.48765	up	yes
ENSG00000164253	WDR41	131.48	69.2595	0	0	0	0	0.0297025	8.49627	up	yes
ENSG00000287394	MAGEA3-DT	39.536	54.93	59.1697	12.422	20.7427	14.1875	0.0174298	1.68977	up	yes
ENSG00000188243	COMMD6	2349.17	2438.41	1261.05	415.573	809.796	1280.14	0.013619	1.27165	up	yes
ENSG00000270059	ENSG00000270059	9.19441	2.38826	9.86162	0	0	0	0.0264823	5.26515	up	yes
ENSG00000079308	TNS1	4272.64	4014.67	6427.31	3724.35	2100.82	1892.39	0.036987	0.931037	up	yes
ENSG00000128709	HOXD9	57.0054	78.0165	78.893	18.0684	14.1051	41.471	0.0247251	1.54367	up	yes
ENSG00000290757	CTSL3P	2.75832	3.98043	13.5597	0	0	0	0.0331935	5.18248	up	yes
ENSG00000163947	ARHGEF3	7.35553	146.48	53.0062	21.4562	4.14855	0	0.0112806	3.02569	up	yes
ENSG00000104325	DECR1	2062.31	3267.14	2732.9	307.163	2388.73	624.248	0.0488366	1.2795	up	yes
ENSG00000137834	SMAD6	5928.56	5083.81	8961.75	2993.71	4346.85	3286.03	0.0285641	0.910303	up	yes
ENSG00000158882	TOMM40L	778.767	2471.85	1622.24	510.432	310.311	1023.68	0.0144151	1.40209	up	yes
ENSG00000278546	ENSG00000278546	17.4694	62.0948	65.3332	20.3269	7.46738	4.36537	0.0160774	2.17856	up	yes
ENSG00000225539	LINC01821	1.83888	0	29.5849	0	0	0	0.0232569	5.81224	up	yes
ENSG00000135686	KLHL36	1504.21	1984.64	2578.81	937.298	1445.35	576.229	0.0288072	1.03559	up	yes
ENSG00000072657	TRHDE	45.0526	7.16478	13.5597	0	6.63767	0	0.0327736	3.24674	up	yes
ENSG00000139197	PEX5	5078.08	6882.17	5078.73	2721.55	3249.14	3298.04	0.0199581	0.878417	up	yes
ENSG00000226525	RPS7P10	275.832	474.468	305.71	144.547	158.474	197.533	0.0181839	1.07795	up	yes
ENSG00000157103	SLC6A1	12.8722	18.31	0	0	0	0	0.0164178	5.81531	up	yes
ENSG00000277632	CCL3	175.613	137.723	170.113	82.4371	53.9311	79.668	0.0186377	1.16414	up	yes
ENSG00000159166	LAD1	9.19441	7.96087	29.5849	2.25855	3.31884	0	0.0365201	3.02935	up	yes
ENSG00000185989	RASA3	172.855	237.234	1568	329.748	234.808	105.86	0.0397286	1.5601	up	yes
ENSG00000163701	IL17RE	0	45.3769	0	0	0	0	0.0152461	6.3553	up	yes
ENSG00000269604	ENSG00000269604	0	33.4356	0	0	0	0	0.0350277	5.91536	up	yes
ENSG00000229391	HLA-DRB6	0	11.9413	11.0943	0	0	0	0.0435514	5.37171	up	yes
ENSG00000261751	ENSG00000261751	3.67777	6.36869	13.5597	0	0	0	0.0183651	5.4027	up	yes
ENSG00000275454	ENSG00000275454	74.4748	211.759	209.559	74.5321	84.6304	68.7546	0.0491139	1.11979	up	yes
ENSG00000216101	MIR877	3407.45	4072.78	5818.36	972.306	788.224	3590.52	0.0261273	1.31347	up	yes
ENSG00000198794	SCAMP5	2756.49	1392.36	4912.32	1521.13	1063.69	1352.17	0.0181387	1.20249	up	yes
ENSG00000108349	CASC3	4592.61	10317.3	7457.85	3946.82	4031.56	2108.47	0.0145146	1.14892	up	yes
ENSG00000255062	TIRAP-AS1	70.797	60.5026	0	0	0	0	0.0436948	7.88398	up	yes
ENSG00000010327	STAB1	23.9055	16.7178	8.62892	0	3.31884	0	0.0169822	3.79214	up	yes
ENSG00000289393	ENSG00000289393	0	0	53.0062	0	0	0	0.0104047	6.5696	up	yes
ENSG00000143882	ATP6V1C2	444.09	677.47	537.458	50.8174	419.833	63.2979	0.0229571	1.63288	up	yes
ENSG00000122481	RWDD3	546.148	497.554	627.446	299.258	327.735	271.744	0.0243211	0.894119	up	yes
ENSG00000136718	IMP4	6334.95	15061.2	5951.49	6102.6	4059.77	3639.63	0.0452355	0.986621	up	yes
ENSG00000225913	ENSG00000225913	26.6638	10.3491	22.1886	1.12927	3.31884	6.54806	0.0379255	2.42593	up	yes
ENSG00000260978	ENSG00000260978	29.4221	0	0	0	0	0	0.0486901	5.72757	up	yes
ENSG00000276867	ENSG00000276867	1234.81	1612.08	887.546	575.93	613.155	835.968	0.0386878	0.8834	up	yes
ENSG00000239857	GET4	2869.58	9701.11	1330.09	2211.12	2083.4	1124.08	0.0349783	1.35927	up	yes
ENSG00000246214	RETREG1-AS1	8.27497	3.98043	14.7924	0	0	0	0.0106797	5.59869	up	yes
ENSG00000114388	NPRL2	1104.25	1830.2	1540.88	1119.11	345.989	311.033	0.0170565	1.33379	up	yes
ENSG00000110324	IL10RA	87.3469	85.9774	77.6603	41.7832	37.3369	29.4662	0.0332079	1.20927	up	yes
ENSG00000231203	KRT8P10	35.8582	0	0	0	0	0	0.029827	6.01284	up	yes
ENSG00000290875	GLUD1P2	11.0333	13.5335	11.0943	0	2.48913	0	0.0327441	3.73122	up	yes
ENSG00000265907	ENSG00000265907	16.5499	36.62	24.6541	11.2927	4.14855	5.45671	0.0495185	1.91123	up	yes
ENSG00000112365	ZBTB24	2054.03	1065.96	1948.9	1473.7	384.985	459.455	0.0497061	1.12902	up	yes
ENSG00000223466	LINC01825	18.3888	7.16478	0	0	0	0	0.0319626	5.52668	up	yes
ENSG00000158270	COLEC12	7.35553	11.9413	30.8176	0	2.48913	0	0.0106822	4.20545	up	yes
ENSG00000123892	RAB38	107.575	122.597	163.949	77.92	61.3985	49.1104	0.0421465	1.06356	up	yes
ENSG00000148908	RGS10	18.3888	13.5335	69.0313	3.38782	10.7862	0	0.0210817	2.79614	up	yes
ENSG00000289521	ENSG00000289521	4.59721	28.6591	19.7232	5.64637	0	1.09134	0.0412302	3.01657	up	yes
ENSG00000117868	ESYT2	4390.33	5144.31	160.251	767.907	749.228	1217.94	0.0218442	1.82582	up	yes
ENSG00000115009	CCL20	13870.7	12898.2	13355.1	10678.4	5880.98	5169.69	0.0380886	0.884871	up	yes
ENSG00000188352	FOCAD	2760.16	1324.69	2444.45	1138.31	878.662	1366.36	0.0330419	0.948523	up	yes
ENSG00000280422	ENSG00000280422	8.27497	4.77652	6.16351	0	0	0	0.0347278	5.11067	up	yes
ENSG00000259125	LRP1-AS	2.75832	11.1452	6.16351	0	0	0	0.0324964	5.17606	up	yes
ENSG00000196118	CFAP119	255.605	312.862	547.32	210.045	36.5072	170.249	0.0260699	1.42238	up	yes
ENSG00000254852	NPIPA2	40.4554	50.1535	81.3584	3.38782	31.529	15.2788	0.0386542	1.7603	up	yes
ENSG00000286181	ENSG00000286181	12.8722	0	19.7232	0	0	0	0.0156914	5.86846	up	yes
ENSG00000288737	ENSG00000288737	0	8.75695	14.7924	0	0	0	0.0414464	5.40068	up	yes
ENSG00000106070	GRB10	2831.88	8134.41	2756.32	3262.48	1209.72	1335.8	0.031621	1.24067	up	yes
ENSG00000285877	ENSG00000285877	0	10.3491	13.5597	0	0	0	0.0394316	5.42373	up	yes
ENSG00000142192	APP	1469.27	1648.7	1373.23	600.774	198.301	988.756	0.0167646	1.32958	up	yes
ENSG00000225217	HSPA7	2820.85	7219.71	3751.11	3770.65	503.634	245.552	0.0406881	1.60965	up	yes
ENSG00000235795	ENSG00000235795	12.8722	3.98043	3.69811	0	0	0	0.0304734	5.21004	up	yes
ENSG00000214050	FBXO16	234.458	1129.65	774.137	424.607	126.946	116.774	0.0116581	1.67889	up	yes
ENSG00000134597	RBMX2	415.588	921.072	62.8678	0	24.8913	50.2018	0.0140245	4.21998	up	yes
ENSG00000287337	ENSG00000287337	3.67777	3.98043	11.0943	0	0	0	0.0400851	5.0696	up	yes
ENSG00000244067	GSTA2	11.9527	25.4748	18.4905	0	5.80797	0	0.0331578	3.19629	up	yes
ENSG00000204352	FAM120A2P	15.6305	11.9413	0	0	0	0	0.0244943	5.63715	up	yes
ENSG00000128563	PRKRIP1	136.077	482.429	2361.86	548.828	150.177	283.749	0.0458183	1.6006	up	yes
ENSG00000004399	PLXND1	3723.74	8716.35	5015.87	1990.91	4499.51	2225.25	0.0460835	1.00194	up	yes
ENSG00000149300	C11orf52	8.27497	3.98043	4.93081	0	0	0	0.0497551	4.95026	up	yes
ENSG00000160999	SH2B2	2699.48	1831.8	2001.91	1277.21	1078.62	1110.99	0.0181028	0.914269	up	yes
ENSG00000264968	ENSG00000264968	17.4694	1.59217	6.16351	0	0	0	0.0175932	5.5034	up	yes
ENSG00000272821	ENSG00000272821	11.9527	21.4943	136.83	14.6806	14.1051	13.0961	0.0344843	2.01643	up	yes
ENSG00000201754	SNORD52	431.218	2962.24	739.622	695.633	562.543	414.71	0.0437722	1.30523	up	yes
ENSG00000215190	LINC00680	0	15.1256	8.62892	0	0	0	0.0404098	5.41835	up	yes
ENSG00000207614	MIR193A	11.9527	12.7374	29.5849	4.5171	3.31884	1.09134	0.0321357	2.59547	up	yes
ENSG00000259359	ENSG00000259359	0	7.16478	19.7232	0	0	0	0.0291448	5.59017	up	yes
ENSG00000169660	HEXD	335.596	1024.56	337.761	82.4371	277.123	253.191	0.0177304	1.47011	up	yes
ENSG00000105419	MEIS3	6558.38	5856.81	12325.8	5368.57	4261.39	3916.83	0.0489596	0.86889	up	yes
ENSG00000228668	TRGV5P	10.1139	5.57261	2.46541	0	0	0	0.0445743	5.03284	up	yes
ENSG00000162676	GFI1	65.2803	87.5695	96.1508	23.7148	32.3587	40.3797	0.0220788	1.36662	up	yes
ENSG00000177453	NIM1K	283.188	498.35	329.132	266.509	119.478	97.1295	0.0252918	1.20279	up	yes
ENSG00000290602	ENSG00000290602	124.125	179.12	189.836	114.057	36.5072	51.2931	0.0282983	1.29217	up	yes
ENSG00000119938	PPP1R3C	2342.74	4097.46	4042.03	2538.61	1141.68	928.732	0.0183792	1.18555	up	yes
ENSG00000234456	MAGI2-AS3	57.9248	42.1926	55.4716	19.1977	22.4022	17.4615	0.0386729	1.39345	up	yes
ENSG00000213390	ARHGAP19	0	39.8043	0	0	0.829709	0	0.0392354	5.20558	up	yes
ENSG00000250286	ENSG00000250286	8.27497	16.7178	16.0251	3.38782	0	0	0.0301992	3.65991	up	yes
ENSG00000123610	TNFAIP6	976.447	420.334	463.496	312.809	336.862	287.023	0.0382034	0.989861	up	yes
ENSG00000156587	UBE2L6	3299.88	7230.86	7857.25	5155.14	1360.72	1151.37	0.0395633	1.26208	up	yes
ENSG00000119508	NR4A3	308.013	303.309	454.867	181.813	228.17	80.7593	0.0317871	1.1172	up	yes
ENSG00000290866	OTOAP1	5.51665	10.3491	4.93081	0	0	0	0.0270871	5.22861	up	yes
ENSG00000117322	CR2	6.43609	23.0865	0	0	0	0	0.0211067	5.73733	up	yes
ENSG00000125898	FAM110A	487.304	491.186	523.899	316.197	283.761	196.442	0.0287356	0.915411	up	yes
ENSG00000231650	RFESDP1	12.8722	15.9217	6.16351	0	2.48913	0	0.0373803	3.70923	up	yes
ENSG00000213339	QTRT1	619.704	642.442	1544.58	490.105	321.098	589.325	0.0497821	1.00271	up	yes
ENSG00000283346	MIR6511B2	40.4554	365.404	14.7924	31.6197	12.4456	52.3844	0.0277976	2.13074	up	yes
ENSG00000137707	BTG4	22.0666	49.3574	32.0503	12.422	10.7862	0	0.0477634	2.15224	up	yes
ENSG00000264717	NPY4R2	156.305	377.345	86.2892	29.3611	132.753	8.73074	0.0289178	1.85486	up	yes
ENSG00000231346	LINC01160	0	19.1061	7.39622	0	0	0	0.0301393	5.57778	up	yes
ENSG00000160789	LMNA	1969.44	46446.9	33492.5	1813.62	1255.35	15521.1	0.0210295	2.13952	up	yes
ENSG00000235587	GAPDHP65	175.613	73.24	0	0	0	0	0.0242289	8.80618	up	yes
ENSG00000288926	ENSG00000288926	58.8443	82.793	122.038	22.5855	43.9746	37.1056	0.0316238	1.34016	up	yes
ENSG00000124568	SLC17A1	53.3276	32.6396	60.4024	10.1635	11.6159	28.3749	0.0454774	1.54666	up	yes
ENSG00000205045	SLFN12L	0	9.55304	18.4905	0	0	0	0.0250411	5.65227	up	yes
ENSG00000266302	ENSG00000266302	144.352	61.2987	78.893	38.3953	46.4637	37.1056	0.043432	1.22061	up	yes
ENSG00000283888	MIR1469	33.0999	0.796087	1.2327	0	0.829709	1.09134	0.0406536	4.17283	up	yes
ENSG00000182134	TDRKH	360.421	530.99	324.201	223.596	238.956	134.235	0.0280597	1.02643	up	yes
ENSG00000163659	TIPARP	2472.38	2010.92	2780.98	1649.87	1172.38	655.897	0.0203114	1.06245	up	yes
ENSG00000144741	SLC25A26	178.372	52.5417	62.8678	20.3269	52.2717	18.5528	0.022437	1.6812	up	yes
ENSG00000213533	STIMATE	183.888	2041.17	1464.45	53.0759	135.243	658.08	0.0125674	2.12438	up	yes
ENSG00000260305	NTRK3-AS1	125.044	136.927	131.899	58.7223	84.6304	51.2931	0.047808	1.01374	up	yes
ENSG00000148344	PTGES	16972	367.792	4834.66	1577.6	1926.59	2594.12	0.0246467	1.86242	up	yes
ENSG00000188130	MAPK12	808.189	593.881	753.181	505.915	284.59	229.182	0.019542	1.08013	up	yes
ENSG00000149633	KIAA1755	257.444	201.41	242.842	130.996	105.373	129.87	0.0346748	0.938693	up	yes
ENSG00000289025	ENSG00000289025	3669.49	1277.72	2396.37	741.934	803.159	1747.24	0.0297245	1.15745	up	yes
ENSG00000007047	MARK4	2138.62	3359.49	1503.9	1177.83	1365.7	1107.71	0.0321647	0.939531	up	yes
ENSG00000212724	KRTAP2-3	7.35553	16.7178	6.16351	0	0	1.09134	0.0158594	4.80846	up	yes
ENSG00000267685	NTF6B	0	0	33.283	0	0	0	0.0374697	5.8969	up	yes
ENSG00000165055	METTL2B	209.633	240.418	0	0	0	0	0.0134171	9.66091	up	yes
ENSG00000132950	ZMYM5	533.276	556.465	628.678	335.395	121.138	345.956	0.0288471	1.09988	up	yes
ENSG00000286460	ENSG00000286460	24.8249	7.96087	0	0	0	0	0.0147305	5.88572	up	yes
ENSG00000148219	ASTN2	102.058	203.002	32.0503	18.0684	24.8913	52.3844	0.0164872	1.82684	up	yes
ENSG00000158402	CDC25C	647.287	149.664	464.729	129.867	75.5036	266.288	0.0267143	1.42043	up	yes
ENSG00000229140	CCDC26	5.51665	12.7374	4.93081	0	0	0	0.0188306	5.38628	up	yes
ENSG00000120693	SMAD9	88.2664	86.7735	205.861	37.2661	72.1847	31.6489	0.0242147	1.42442	up	yes
ENSG00000179930	ZNF648	2.75832	9.55304	11.0943	0	0	0	0.0192147	5.39355	up	yes
ENSG00000131435	PDLIM4	34.0193	48.5613	43.1446	20.3269	6.63767	6.54806	0.0213827	1.91901	up	yes
ENSG00000151690	MFSD6	651.884	350.278	1057.66	204.399	517.739	216.086	0.0452141	1.13259	up	yes
ENSG00000262413	ENSG00000262413	14.7111	7.96087	2.46541	0	0	0	0.0155577	5.5031	up	yes
ENSG00000229028	KRT223P	3.67777	7.96087	9.86162	0	0	0	0.0245981	5.27097	up	yes
ENSG00000161243	FBXO27	1601.67	2102.47	1083.55	1104.43	789.883	266.288	0.03768	1.14807	up	yes
ENSG00000273420	ENSG00000273420	6876.5	4951.66	3669.76	2712.52	2932.19	3092.86	0.0417483	0.826831	up	yes
ENSG00000008438	PGLYRP1	0	7.96087	16.0251	0	0	0	0.0396964	5.42643	up	yes
ENSG00000198336	MYL4	12.8722	11.9413	0	0	0	0	0.0336462	5.4855	up	yes
ENSG00000230790	ENSG00000230790	19.3083	9.55304	0	0	0	0	0.0216098	5.70245	up	yes
ENSG00000132554	RGS22	239.055	316.843	81.3584	58.7223	82.9709	108.043	0.0247468	1.35347	up	yes
ENSG00000137776	SLTM	1075.75	990.332	993.558	80.1785	554.246	571.863	0.0315327	1.34225	up	yes
ENSG00000128342	LIF	17645	20497.6	7614.4	8231.29	8521.12	4668.76	0.0255799	1.09498	up	yes
ENSG00000205054	LINC01121	11.0333	17.5139	0	0	0	0	0.0220673	5.68821	up	yes
ENSG00000179833	SERTAD2	2147.82	1667.01	2392.68	1253.5	1278.58	1101.16	0.0428561	0.772543	up	yes
ENSG00000283122	HYMAI	92.8636	221.312	559.647	64.3687	175.069	89.4901	0.0382932	1.40572	up	yes
ENSG00000196562	SULF2	23.9055	244.399	0	0	0	0	0.0225285	8.91486	up	yes
ENSG00000185640	KRT79	0	48.5613	0	0	0	0	0.0124629	6.453	up	yes
ENSG00000125826	RBCK1	648.206	41836.7	2488.83	2369.22	322.757	1058.6	0.0215516	3.58396	up	yes
ENSG00000159167	STC1	8464.38	8838.15	10174.7	7898.15	2859.18	2829.85	0.0411378	1.01606	up	yes
ENSG00000290440	ENSG00000290440	8.27497	18.31	0	0	0	0	0.0280722	5.58594	up	yes
ENSG00000011132	APBA3	303.416	1924.14	592.93	377.178	331.054	273.927	0.0145678	1.52238	up	yes
ENSG00000232888	RPS11P5	0	0	35.7484	0	0	0	0.0313234	6.0002	up	yes
ENSG00000250474	WBP1LP2	1759.81	233.253	1637.03	807.432	326.076	265.196	0.0452242	1.37599	up	yes
ENSG00000257663	ENSG00000257663	0	53.3378	104.78	0	0	0	0.0370138	8.15143	up	yes
ENSG00000120071	KANSL1	2115.63	2897.76	3076.83	1495.16	1564	997.487	0.0144151	0.995728	up	yes
ENSG00000118503	TNFAIP3	11608.9	16467.8	14247.6	7825.88	9994.68	3905.91	0.0355724	0.961995	up	yes
ENSG00000124731	TREM1	42.2943	66.0752	59.1697	24.844	10.7862	9.82208	0.0107211	1.88981	up	yes
ENSG00000260285	TRMT61A-DT	4893.27	2464.68	4350.21	0	16.5942	586.051	0.0440389	4.28021	up	yes
ENSG00000197140	ADAM32	22.0666	3.98043	24.6541	0	4.14855	0	0.0298757	3.52394	up	yes
ENSG00000196136	SERPINA3	14.7111	7.16478	0	0	0	0	0.0488033	5.30296	up	yes
ENSG00000181481	RNF135	134.238	1718.75	154.088	54.2052	160.134	330.677	0.0308349	1.88132	up	yes
ENSG00000285804	ENSG00000285804	10.1139	9.55304	6.16351	0	0	0	0.011528	5.54022	up	yes
ENSG00000186407	CD300E	19.3083	6.36869	0	0	0	0	0.0319189	5.53343	up	yes
ENSG00000075292	ZNF638	2294.01	554.076	1820.7	58.7223	760.014	789.041	0.0433834	1.53758	up	yes
ENSG00000185585	OLFML2A	141.594	0	1572.93	0	0	7.6394	0.0378015	7.81408	up	yes
ENSG00000283288	SMIM33	7.35553	0	20.9559	0	0	0	0.0256681	5.66327	up	yes
ENSG00000273335	ENSG00000273335	11.0333	2.38826	4.93081	0	0	0	0.0438796	5.04451	up	yes
ENSG00000128309	MPST	2683.85	425.11	869.055	778.07	437.257	434.354	0.0436392	1.27011	up	yes
ENSG00000002726	AOC1	11.0333	7.96087	25.8868	0	3.31884	0	0.0263819	3.65443	up	yes
ENSG00000155719	OTOA	7.35553	10.3491	4.93081	0	0	0	0.0198019	5.3509	up	yes
ENSG00000205930	C21orf62-AS1	2.75832	15.1256	6.16351	0	0	0	0.0182568	5.43856	up	yes
ENSG00000243978	RTL9	0	3.98043	20.9559	0	0	0	0.0383409	5.47948	up	yes
ENSG00000171094	ALK	14.7111	15.9217	0	0	0	0	0.0173262	5.78935	up	yes
ENSG00000087008	ACOX3	859.678	849.425	1031.77	439.288	460.489	526.027	0.0139545	0.942666	up	yes
ENSG00000014216	CAPN1	16656.6	27276.3	5548.39	11027.4	4431.48	2527.55	0.023519	1.46003	up	yes
ENSG00000138640	FAM13A	3511.35	1812.69	3224.75	1888.15	1520.03	1219.03	0.0415812	0.885501	up	yes
ENSG00000137078	SIT1	0	0	29.5849	0	0	0	0.0496969	5.72665	up	yes
ENSG00000249700	SRD5A3-AS1	13.7916	27.0669	0	0	0	2.18269	0.0398579	4.27581	up	yes
ENSG00000146535	GNA12	7255.31	6162.51	4954.23	1679.23	3347.05	4358.82	0.0361572	0.969065	up	yes
ENSG00000180777	ANKRD30B	14.7111	2.38826	2.46541	0	0	0	0.0399781	5.13949	up	yes
ENSG00000148019	CEP78	58.8443	19.1061	214.49	0	34.0181	1.09134	0.0130541	3.03646	up	yes
ENSG00000279182	ENSG00000279182	12.8722	2.38826	3.69811	0	0	0	0.0413396	5.09283	up	yes
ENSG00000173838	MARCHF10	41.3749	42.1926	61.6351	11.2927	7.46738	27.2836	0.0356159	1.66308	up	yes
ENSG00000153885	KCTD15	6355.18	4587.05	1943.97	1482.74	1045.43	2856.04	0.0224071	1.25924	up	yes
ENSG00000285090	ENSG00000285090	22.0666	6.36869	0	0	0	0	0.0237131	5.68037	up	yes
ENSG00000166432	ZMAT1	18.3888	0	6.16351	0	0	0	0.0387845	5.46407	up	yes
ENSG00000108469	RECQL5	574.651	363.812	302.012	219.079	274.634	153.879	0.0494528	0.937275	up	yes
ENSG00000163736	PPBP	62.522	98.7148	59.1697	29.3611	38.9963	16.3701	0.0359018	1.37628	up	yes
ENSG00000154025	SLC5A10	158.144	81.2008	57.937	62.1101	22.4022	31.6489	0.0432147	1.36231	up	yes
ENSG00000198574	SH2D1B	34.0193	27.0669	45.61	0	6.63767	16.3701	0.0417533	2.21124	up	yes
ENSG00000284713	SMIM38	214.23	270.669	933.156	299.258	155.985	117.865	0.0405907	1.30638	up	yes
ENSG00000231728	TMSB15B-AS1	35.8582	78.0165	51.7735	23.7148	21.5724	14.1875	0.0364176	1.47853	up	yes
ENSG00000279217	ENSG00000279217	14.7111	2.38826	6.16351	0	0	0	0.0209981	5.38646	up	yes
ENSG00000233155	HMGA1P8	1046.32	847.036	1179.7	562.379	519.398	506.383	0.0137591	0.952079	up	yes
ENSG00000135362	PRR5L	1879.34	2110.43	2308.85	1267.05	672.894	1131.72	0.013002	1.03633	up	yes
ENSG00000095713	CRTAC1	118.608	193.449	134.365	84.6956	57.2499	64.3892	0.03026	1.11648	up	yes
ENSG00000215915	ATAD3C	0	39.0082	0	0	0	0	0.0233445	6.13743	up	yes
ENSG00000137270	GCM1	4.59721	11.9413	8.62892	0	0	0	0.013458	5.50141	up	yes
ENSG00000267405	ENSG00000267405	3.67777	4.77652	11.0943	0	0	0	0.0347632	5.13036	up	yes
ENSG00000235029	MNX1-AS2	4.59721	10.3491	7.39622	0	0	0	0.0209387	5.32982	up	yes
ENSG00000251350	LINC02475	14.7111	10.3491	0	0	0	0	0.0328412	5.49937	up	yes
ENSG00000183688	RFLNB	62.522	14.3296	600.326	0	0	18.5528	0.0418183	5.19318	up	yes
ENSG00000072756	TRNT1	801.753	371.772	686.615	351.205	155.156	279.384	0.0135363	1.24412	up	yes
ENSG00000152969	JAKMIP1	4.59721	9.55304	4.93081	0	0	0	0.0361583	5.10401	up	yes
ENSG00000198026	ZNF335	1894.97	1950.41	1259.82	347.817	1271.11	885.079	0.0489943	1.02741	up	yes
ENSG00000228021	ENSG00000228021	36.7777	19.1061	17.2578	0	9.1268	1.09134	0.030441	2.7914	up	yes

## Sheet: TableS3
Table S3 significantly differential genes in isorhamnetin treated A549 cells (P<0.05 ,Log 2FC>｜2｜)
Gene	ID	Log 2FC
PEA15	ENSG00000162734	14.023
ELK1	ENSG00000126767	-12.2382
PIK3C2B	ENSG00000133056	-12.7082
ABHD14B	ENSG00000114779	9.35487
RPL7A	ENSG00000148303	30
MX1	ENSG00000157601	-29.864
VAMP1-AS1	ENSG00000276718	5.29135
DBN1	ENSG00000113758	-28.6785
MIR23A	ENSG00000207980	-10.0581
ZNF579	ENSG00000218891	-27.3924
KRT84	ENSG00000161849	9.48685
EOLA1	ENSG00000197620	-8.66053
ATG7	ENSG00000197548	-5.03458
ABHD12	ENSG00000100997	2.86216
MIR4728	ENSG00000265178	4.04073
HNRNPK	ENSG00000165119	4.16949
MSANTD4	ENSG00000170903	-4.03878
DNM1	ENSG00000106976	3.63047
CPEB1	ENSG00000214575	-12.4406
MSTRG.20757	ENSG00000291757	-3.78194
WRAP53	ENSG00000141499	12.9861
TMEM186	ENSG00000184857	3.22537
FGFR3	ENSG00000068078	5.41969
ANO8	ENSG00000074855	3.75481
SLC25A14	ENSG00000102078	-3.15433
TALDO1	ENSG00000177156	-5.85592
ELFN1	ENSG00000225968	6.05344
ARMC7	ENSG00000125449	-2.15102
FBF1	ENSG00000188878	-2.28914
TLE1-DT	ENSG00000233926	-7.10003
CHEK1	ENSG00000149554	3.18657
RFX7	ENSG00000181827	-3.05528
CDK3	ENSG00000250506	-2.55263
MIS18BP1	ENSG00000129534	6.73298
DMAC2L	ENSG00000125375	3.73047
ATAD3C	ENSG00000215915	-5.40996
PACSIN3	ENSG00000165912	2.07962
HOXA13	ENSG00000106031	4.37631
CYP17A1	ENSG00000148795	-6.94372
VPS37A	ENSG00000155975	-3.1326
GLB1L3	ENSG00000166105	-6.88504
ZNF45	ENSG00000124459	2.84456
POLR1B	ENSG00000125630	3.24884
VDAC2P5	ENSG00000172974	3.4438
NPIPA5	ENSG00000183793	-8.70633
TUT1	ENSG00000149016	-2.90532
CCHCR1	ENSG00000204536	-3.59355
ENSG00000291142	ENSG00000291142	20.6864
RUBCN	ENSG00000145016	-4.92369
MIR3179-1	ENSG00000284305	10.8234
SKIL	ENSG00000136603	4.6794
CLDN7	ENSG00000181885	-3.15163
HMGB3	ENSG00000029993	3.05121
PODNL1	ENSG00000132000	-8.1047
ENSG00000224365	ENSG00000224365	-6.27053
BRD1	ENSG00000100425	-3.59367
MAFK	ENSG00000198517	2.40597

## Sheet: Table S4
Table S4 GO analysis (A549)
Category	Term	Pvalue	LogP	List Total	Count	Pop total	Pop Hits	Enrichment	Gene
GO Biological Processes	locomotory behavior	6.27655e-05	-4.20228	652	15	30238	212	3.28141	ADORA2A|ALK|APP|GNAO1|GPR37|GRN|GRM1|FOXA2|HOXD9|OPRK1|TH|NKX2-1|B4GALT2|NCOR1|ABHD12
GO Biological Processes	enzyme-linked receptor protein signaling pathway	7.99345e-05	-4.09727	652	31	30238	660	2.12677	ALK|CSF1R|EXT1|FGFR3|GRB10|INHBA|LIF|SMAD6|SMAD7|SMAD9|MMP14|MST1R|ROR2|PXN|RAC1|SKIL|SMARCC1|TIAM1|TP53|NR4A3|LTBP4|ARHGEF7|CNKSR1|SH2B2|TIPARP|SOCS7|SULF2|NCOA5|PLEKHA1|WFIKKN2|FLCN
GO Biological Processes	cell population proliferation	0.000101406	-3.99394	652	33	30238	162	2.04333	CD37|CD70|CDC25A|CDC25C|CDK3|CHEK1|CR2|CSF1R|DBN1|ETV6|EXT1|FGFR3|GRN|LIF|KMT2A|MMP14|MAPK11|STC1|PRDX2|TP53|WNT7A|WNT11|NR4A3|NTN1|PTGES|PAK1IP1|USP28|LHX5|ATOH8|KDF1|FLCN|VSX2|YJEFN3
GO Biological Processes	negative regulation of cell population proliferation	0.00013092	-3.88299	652	34	30238	676	1.99094	ADORA2A|APP|CD37|CSF1R|GNA12|CXCL8|INHBA|KCNK2|LIF|LMNA|SMAD6|SMAD7|KMT2A|MAPK11|SPINT1|TNFAIP3|TP53|WNT11|PTGES|TP53I11|LDOC1|KANK2|BTG4|MARCHF7|PARP10|ATOH8|TENT5B|KDF1|CLDN19|FLCN|VSX2|MIR10A|MIR193A|MIR23A
GO Biological Processes	positive regulation of cell motility	0.000140505	-3.85231	652	29	30238	453	2.12136	APP|RHOB|CSF1R|DAPK3|GRN|IL1R1|CXCL8|MMP14|ROR2|RAC1|CCL3|CCL20|TIAM1|TNFAIP6|WNT7A|XG|NR4A3|ARHGEF7|NTN1|SEMA4F|DAAM2|S100A14|WNT5B|ATOH8|SEMA3D|EMC10|WDR62|MIR10A|MIR23A
GO Biological Processes	positive regulation of cell migration	0.000154274	-3.81171	652	28	30238	749	2.14285	APP|RHOB|CSF1R|DAPK3|GRN|IL1R1|CXCL8|MMP14|ROR2|RAC1|CCL3|CCL20|TIAM1|TNFAIP6|WNT7A|XG|NR4A3|ARHGEF7|SEMA4F|DAAM2|S100A14|WNT5B|ATOH8|SEMA3D|EMC10|WDR62|MIR10A|MIR23A
GO Biological Processes	positive regulation of locomotion	0.0002189	-3.65975	652	29	30238	792	2.06596	APP|RHOB|CSF1R|DAPK3|GRN|IL1R1|CXCL8|MMP14|ROR2|RAC1|CCL3|CCL20|TIAM1|TNFAIP6|WNT7A|XG|NR4A3|ARHGEF7|NTN1|SEMA4F|DAAM2|S100A14|WNT5B|ATOH8|SEMA3D|EMC10|WDR62|MIR10A|MIR23A
GO Biological Processes	chondrocyte proliferation	0.000241917	-3.61633	652	4	30238	634	12.3673	EXT1|FGFR3|MMP14|STC1
GO Biological Processes	forebrain neuron differentiation	0.000304084	-3.51701	652	8	30238	606	4.69644	CSF1R|INHBA|PEX5|RAC1|NKX2-1|ZNF335|LHX5|SHANK3
GO Biological Processes	negative regulation of developmental growth	0.000341814	-3.46621	652	9	30238	651	4.13263	FGFR3|KCNK2|MT3|MAPK11|NTN1|SEMA4F|RAI1|FSTL4|PLAC8
GO Molecular Functions	receptor serine/threonine kinase binding	0.000418403	-3.3784	652	5	30238	152	7.72955	INHBA|SMAD6|SMAD7|OPRK1|SCUBE3
GO Biological Processes	negative regulation of growth	0.000490414	-3.30944	652	14	30238	45	2.83529	FGFR3|INHBA|KCNK2|MT1B|MT3|MAPK11|TP53|NTN1|SERTAD2|SEMA4F|RAI1|FSTL4|PLAC8|PRDM11
GO Biological Processes	regulation of plasma membrane bounded cell projection organization	0.000509975	-3.29245	652	28	30238	233	1.98861	ALK|APP|DBN1|GFI1|GRN|MT3|KLK6|RAC1|SKIL|TIAM1|WNT7A|ARHGEF7|NTN1|SEMA4F|FUT9|FSTL4|PLXND1|DAAM2|PPP1R16B|TANC2|STMN3|TBC1D7|THOC2|KIDINS220|MARK4|MARCHF7|SHANK3|RTN4RL1
GO Cellular Components	heteromeric SMAD protein complex	0.000515403	-3.28785	652	3	30238	53	17.3915	SMAD6|SMAD7|SMAD9
GO Biological Processes	supramolecular fiber organization	0.000563629	-3.24901	652	25	30238	34	2.07042	APP|RHOB|RHOH|CAMP|CASQ1|DBN1|KRT5|KRT9|KRT16|KRT84|MYO1F|RAC1|TNFAIP6|LTBP4|ARPC3|CAP1|GAS2L1|KIF2C|STMN3|MARK4|CLIP4|SPATC1L|KRT79|RFLNB|WASH6P
GO Biological Processes	negative regulation of cell development	0.000575976	-3.2396	652	16	30238	136	2.57652	HMGB3|INHBA|SMAD7|MT3|CCL3|PRDX2|TNFAIP6|TP53|WNT7A|PGLYRP1|NTN1|SEMA4F|FSTL4|DAAM2|VSX2|RFLNB
GO Biological Processes	sex differentiation	0.000597872	-3.22339	652	16	30238	15	2.5676	CYP17A1|FANCG|HOXA10|HOXA13|INHBA|MMP14|MMP19|NKX2-1|TNFAIP6|WNT7A|SYCP2|TIPARP|PLEKHA1|IMMP2L|CBX2|ADAM32
GO Biological Processes	regulation of neurogenesis	0.000631763	-3.19945	652	19	30238	29	2.33113	DBN1|LIF|MT3|SKIL|SPINT1|TIAM1|TP53|WNT7A|NTN1|PRMT5|SEMA4F|FSTL4|PLXND1|DAAM2|PRUNE1|ZNF335|SHANK3|WDR62|VSX2
GO Biological Processes	forebrain generation of neurons	0.000632767	-3.19876	652	8	30238	34	4.21612	CSF1R|INHBA|PEX5|RAC1|NKX2-1|ZNF335|LHX5|SHANK3
GO Biological Processes	telencephalon development	0.000643807	-3.19124	652	16	30238	79	2.54995	ALK|CSF1R|EXT1|INHBA|PEX5|RAC1|NKX2-1|NR4A3|PHLPP2|SOCS7|CRTAC1|LHX5|SHANK3|RTN4RL1|FBXO41|WDR62
GO Cellular Components	SMAD protein complex	0.000760725	-3.11877	652	3	30238	88	15.4591	SMAD6|SMAD7|SMAD9
GO Biological Processes	regulation of cell projection organization	0.000791432	-3.10159	652	28	30238	291	1.93239	ALK|APP|DBN1|GFI1|GRN|MT3|KLK6|RAC1|SKIL|TIAM1|WNT7A|ARHGEF7|NTN1|SEMA4F|FUT9|FSTL4|PLXND1|DAAM2|PPP1R16B|TANC2|STMN3|TBC1D7|THOC2|KIDINS220|MARK4|MARCHF7|SHANK3|RTN4RL1
GO Biological Processes	response to oxidative stress	0.000835865	-3.07786	652	19	30238	21	2.27692	RHOB|ERCC8|GPR37|GPX7|MGAT3|MMP14|MT3|ND3|PXN|PEX5|PRDX2|TNFAIP3|TP53|NR4A3|SGK2|CHEK2|RBM11|PLEKHA1|PRR5L
GO Biological Processes	roof of mouth development	0.000850178	-3.07049	652	8	30238	418	4.03281	INHBA|WNT7A|WNT11|TIPARP|BNC2|PAK1IP1|PLEKHA1|WFIKKN2
GO Biological Processes	icosanoid metabolic process	0.000939185	-3.02725	652	9	30238	29	3.59824	CAMP|CYP2A6|EPHX1|GGT3P|MGST3|CYP4F2|PTGES|ABHD12|CYP2S1
GO Biological Processes	cell surface receptor protein tyrosine kinase signaling pathway	0.000948724	-3.02286	652	21	30238	762	2.14994	ALK|CSF1R|EXT1|FGFR3|GRB10|MMP14|MST1R|ROR2|PXN|RAC1|SMARCC1|TIAM1|NR4A3|ARHGEF7|CNKSR1|SH2B2|TIPARP|SOCS7|SULF2|NCOA5|PLEKHA1
GO Biological Processes	arachidonate metabolic process	0.000953477	-3.02069	652	6	30238	101	5.25026	CYP2A6|EPHX1|MGST3|CYP4F2|ABHD12|CYP2S1
GO Biological Processes	GABAergic neuron differentiation	0.00095713	-3.01903	652	4	30238	229	8.83377	INHBA|RAC1|NKX2-1|SHANK3
GO Biological Processes	response to radiation	0.00105847	-2.97532	652	21	30238	621	2.13112	APP|RHOB|CDC25A|ERCC8|CLK2|ELK1|ERCC5|EXT1|FANCG|KMT2A|MMP1|ND3|MAPK11|TP53|B4GALT2|CHEK2|PNPLA2|USP28|COP1|AEN|TICRR
GO Biological Processes	regulation of phosphate metabolic process	0.0010691	-2.97098	652	25	30238	332	1.97855	APP|CDC25A|CDC25C|CSF1R|FGFR3|GRB10|INHBA|LIF|MST1R|MT3|NDUFC2|RAC1|TP53|MTMR1|TNFRSF10A|NCOR1|NPRL2|FAXDC2|RAB38|FIRRM|MLST8|NT5DC2|PRR5L|FLCN|MMD2
GO Biological Processes	regulation of phosphorus metabolic process	0.00109461	-2.96074	652	25	30238	30	1.97518	APP|CDC25A|CDC25C|CSF1R|FGFR3|GRB10|INHBA|LIF|MST1R|MT3|NDUFC2|RAC1|TP53|MTMR1|TNFRSF10A|NCOR1|NPRL2|FAXDC2|RAB38|FIRRM|MLST8|NT5DC2|PRR5L|FLCN|MMD2
GO Cellular Components	tertiary granule lumen	0.00116112	-2.93512	652	6	30238	8	5.05934	CAMP|CFP|PPBP|TNFAIP6|PGLYRP1|CRISP3
GO Biological Processes	female gonad development	0.00120215	-2.92004	652	8	30238	9	3.82493	FANCG|INHBA|MMP14|MMP19|TNFAIP6|TIPARP|PLEKHA1|IMMP2L
GO Biological Processes	response to ionizing radiation	0.00123778	-2.90736	652	10	30238	23	3.19843	RHOB|ERCC8|CLK2|ELK1|TP53|CHEK2|USP28|COP1|AEN|TICRR
GO Biological Processes	regulation of cell cycle G2/M phase transition	0.00134152	-2.8724	652	9	30238	11	3.42128	CDC25A|CDC25C|CDK3|CHEK1|RBBP8|TP53|VPS4A|FZR1|TICRR
GO Biological Processes	SMAD protein signal transduction	0.00136856	-2.86373	652	4	30238	24	8.06562	INHBA|SMAD6|SMAD7|SMAD9
GO Biological Processes	ovarian follicle development	0.00140172	-2.85334	652	6	30238	16	4.88182	FANCG|INHBA|MMP14|MMP19|TNFAIP6|IMMP2L
GO Molecular Functions	activin receptor binding	0.00144689	-2.83957	652	3	30238	653	12.6484	INHBA|SMAD6|SMAD7
GO Biological Processes	development of primary female sexual characteristics	0.00156003	-2.80687	652	8	30238	288	3.67345	FANCG|INHBA|MMP14|MMP19|TNFAIP6|TIPARP|PLEKHA1|IMMP2L
GO Biological Processes	cellular component disassembly	0.00157461	-2.80283	652	16	30238	378	2.34081	CDC25A|CHEK1|SMAD7|MMP1|MMP14|MMP19|NSF|PEX5|RAC1|SMARCC1|KIF2C|VPS4A|STMN3|TRNT1|PNPLA2|MARK4
GO Molecular Functions	transmembrane receptor protein serine/threonine kinase binding	0.00161451	-2.79196	652	4	30238	672	7.72955	INHBA|SMAD6|SMAD7|SCUBE3
GO Biological Processes	negative regulation of cellular component organization	0.00163346	-2.78689	652	29	30238	740	1.81749	CHEK1|GFI1|LIF|LMNA|KMT2A|MMP14|MT3|PEX5|RAC1|TIMP3|TP53|ARHGEF7|NTN1|RUBCN|APC2|SEMA4F|GAS2L1|FSTL4|KANK2|PACSIN3|STMN3|TBC1D7|THOC2|MARCHF7|SHANK3|RTN4RL1|SCAMP5|FLCN|WASHC2C
GO Biological Processes	positive regulation of extrinsic apoptotic signaling pathway	0.00167856	-2.77506	652	6	30238	448	4.71634	APP|INHBA|MAL|SKIL|PEA15|RBCK1
GO Biological Processes	cell junction organization	0.00169978	-2.76961	652	24	30238	466	1.9425	APP|CDH3|CLDN7|CSF1R|EXT1|GRN|SMAD7|RAC1|SLC6A1|TNS1|WNT7A|WNT11|ARHGEF7|CAP1|KIF2C|PLXND1|ADGRL2|CDH24|LRFN4|FBF1|SHANK3|CLDN19|FLCN|ELFN1
GO Cellular Components	postsynaptic membrane	0.00173263	-2.76129	652	16	30238	132	2.31887	ADORA2A|DBN1|GNAO1|GRM1|KCNB1|KCNK2|OPRK1|RAC1|SLC6A11|PDLIM4|SEMA4F|ADGRL2|LRFN4|NETO2|SHANK3|ELFN1
GO Biological Processes	positive regulation of leukocyte migration	0.0017621	-2.75397	652	10	30238	192	3.05114	APP|CSF1R|IL1R1|CXCL8|MMP14|RAC1|CCL3|CCL20|XG|S100A14
GO Cellular Components	perikaryon	0.00184982	-2.73287	652	10	30238	560	3.0312	APP|ERCC8|KCNB1|OPRK1|TH|OLFM1|SEMA4F|ASTN2|BRD1|RTN4RL1
GO Biological Processes	stem cell division	0.00188955	-2.72364	652	4	30238	289	7.42037	EXT1|WNT7A|FUT9|THOC2
GO Biological Processes	positive regulation of extrinsic apoptotic signaling pathway via death domain receptors	0.00189839	-2.72161	652	3	30238	92	11.5943	MAL|SKIL|PEA15
GO Biological Processes	regulation of neuron projection development	0.00193247	-2.71389	652	20	30238	97	2.07042	ALK|DBN1|GFI1|GRN|MT3|KLK6|SKIL|TIAM1|WNT7A|NTN1|SEMA4F|FUT9|FSTL4|PLXND1|TANC2|STMN3|THOC2|KIDINS220|SHANK3|RTN4RL1
GO Biological Processes	cellular response to oxidative stress	0.00196968	-2.7056	652	13	30238	57	2.55468	RHOB|GPR37|GPX7|MGAT3|MT3|PXN|PEX5|PRDX2|TNFAIP3|TP53|RBM11|PLEKHA1|PRR5L
GO Biological Processes	regulation of neuronal synaptic plasticity	0.00199503	-2.70005	652	6	30238	101	4.5617	APP|DBN1|KMT2A|RAC1|JPH3|SHANK3
GO Biological Processes	forebrain development	0.0020269	-2.69317	652	19	30238	307	2.10806	ALK|CSF1R|EXT1|INHBA|PEX5|RAC1|NKX2-1|WNT7A|NR4A3|PHLPP2|SOCS7|CRTAC1|ZNF335|LHX5|SHANK3|RTN4RL1|FBXO41|SEMA3D|WDR62
GO Biological Processes	cellular response to chemical stress	0.00223221	-2.65127	652	15	30238	29	2.33443	RHOB|GPR37|GPX7|MGAT3|MT3|PXN|PEX5|PRDX2|TNFAIP3|TP53|ATG7|RBM11|PLEKHA1|MLST8|PRR5L
GO Biological Processes	positive regulation of programmed cell death	0.00227354	-2.6433	652	24	30238	312	1.89941	ADORA2A|APP|RHOB|DAPK3|GRN|HOXA13|INHBA|MAL|CCL3|SKIL|TP53|WNT11|NR4A3|PEA15|TNFRSF10A|ARHGEF7|OLFM1|ATG7|RBCK1|CHEK2|PRDM11|MARK4|FLCN|MIR23A
GO Cellular Components	focal adhesion	0.00231369	-2.6357	652	19	30238	116	2.08314	RHOB|CAPN1|FGFR3|GNA12|HNRNPK|MMP14|PXN|RAC1|RPL6|RPL7A|RPL22|TNS1|YWHAZ|ARHGEF7|ARPC3|CAP1|FOCAD|PRUNE1|ALKBH6
GO Molecular Functions	fucosyltransferase activity	0.00242857	-2.61465	652	3	30238	239	10.7025	FUT3|FUT9|POFUT2
GO Biological Processes	regulation of transmembrane receptor protein serine/threonine kinase signaling pathway	0.00243041	-2.61432	652	16	30238	387	2.2418	CDH3|HOXA13|INHBA|SMAD6|SMAD7|SKIL|NKX2-1|TNFAIP6|TP53|LTBP4|FSTL4|ATOH8|WFIKKN2|FLCN|SCUBE3|MIR23A
GO Biological Processes	regulation of G2/M transition of mitotic cell cycle	0.00252622	-2.59753	652	8	30238	236	3.40384	CDC25A|CDC25C|CDK3|CHEK1|RBBP8|VPS4A|FZR1|TICRR
GO Biological Processes	cell junction assembly	0.00253416	-2.59617	652	15	30238	298	2.30351	CDH3|CLDN7|SMAD7|TNS1|WNT7A|WNT11|ARHGEF7|PLXND1|ADGRL2|CDH24|FBF1|SHANK3|CLDN19|FLCN|ELFN1
GO Biological Processes	cell-cell junction organization	0.0025748	-2.58926	652	11	30238	132	2.72808	CDH3|CLDN7|CSF1R|EXT1|SMAD7|RAC1|WNT11|CDH24|FBF1|CLDN19|FLCN
GO Cellular Components	dendrite	0.00265143	-2.57652	652	25	30238	116	1.84917	ADORA2A|APP|DBN1|ELK1|GNAO1|GPR37|GRM1|KCNB1|KCNK2|MT3|NSF|OPRK1|RAC1|PDLIM4|APBA3|SEMA4F|CASC3|BRD1|ABHD12|TANC2|MARK4|CPEB1|JPH4|SHANK3|ELFN1
GO Molecular Functions	monooxygenase activity	0.0026741	-2.57282	652	8	30238	53	3.37289	CYP2A6|CYP4B1|CYP17A1|TH|CYP4F2|FAXDC2|CYP2G1P|CYP2S1
GO Biological Processes	transforming growth factor beta receptor signaling pathway	0.0026741	-2.57282	652	8	30238	110	3.37289	SMAD7|SMAD9|PXN|SKIL|TP53|LTBP4|WFIKKN2|FLCN
GO Biological Processes	regulation of neutrophil migration	0.00275106	-2.5605	652	5	30238	47	5.15303	IL1R1|CXCL8|RAC1|TNFAIP6|XG
GO Biological Processes	negative regulation of NF-kappaB transcription factor activity	0.00275106	-2.5605	652	5	30238	15	5.15303	GFI1|RBCK1|RWDD3|PARP10|COMMD6
GO Cellular Components	dendritic tree	0.00276346	-2.55855	652	25	30238	17	1.84329	ADORA2A|APP|DBN1|ELK1|GNAO1|GPR37|GRM1|KCNB1|KCNK2|MT3|NSF|OPRK1|RAC1|PDLIM4|APBA3|SEMA4F|CASC3|BRD1|ABHD12|TANC2|MARK4|CPEB1|JPH4|SHANK3|ELFN1
GO Molecular Functions	enzyme activator activity	0.00286336	-2.54312	652	26	30238	151	1.81325	ALK|APP|ERCC5|GNA12|MAL|MIA2|MT3|RGS10|MAPK12|CCL3|WNT11|FAM13A|RBCK1|NPRL2|RASA3|TBC1D9B|TBC1D7|FZR1|WDR41|MLST8|MOB3B|MOB2|ARHGAP19|RINL|SDHAF4|FLCN
GO Biological Processes	reproductive structure development	0.00295835	-2.52895	652	15	30238	18	2.26599	FANCG|HOXA10|HOXA13|INHBA|MMP14|MMP19|SMARCC1|NKX2-1|TNFAIP6|WNT7A|SYCP2|TIPARP|PLEKHA1|IMMP2L|ADAM32
GO Cellular Components	cell-substrate junction	0.00299036	-2.52428	652	19	30238	155	2.03503	RHOB|CAPN1|FGFR3|GNA12|HNRNPK|MMP14|PXN|RAC1|RPL6|RPL7A|RPL22|TNS1|YWHAZ|ARHGEF7|ARPC3|CAP1|FOCAD|PRUNE1|ALKBH6
GO Biological Processes	regulation of nervous system development	0.00302847	-2.51878	652	20	30238	184	1.99044	DBN1|LIF|MT3|SKIL|SPINT1|TIAM1|TP53|WNT7A|NTN1|PRMT5|SEMA4F|FSTL4|PLXND1|DAAM2|PRUNE1|ZNF335|SHANK3|RTN4RL1|WDR62|VSX2
GO Biological Processes	regulation of lysosome organization	0.00304168	-2.51689	652	3	30238	109	9.93799	GRN|YWHAZ|FLCN
GO Biological Processes	positive regulation of apoptotic process	0.00312348	-2.50536	652	23	30238	457	1.88127	ADORA2A|APP|RHOB|DAPK3|GRN|HOXA13|INHBA|MAL|CCL3|SKIL|TP53|WNT11|NR4A3|PEA15|TNFRSF10A|ARHGEF7|OLFM1|ATG7|RBCK1|CHEK2|PRDM11|FLCN|MIR23A
GO Biological Processes	cellular response to transforming growth factor beta stimulus	0.00320473	-2.49421	652	10	30238	145	2.81075	SMAD7|SMAD9|KMT2A|PXN|SKIL|TP53|WNT7A|LTBP4|WFIKKN2|FLCN
GO Biological Processes	endochondral bone growth	0.00331439	-2.4796	652	4	30238	586	6.39687	EXT1|FGFR3|STC1|BNC2
GO Biological Processes	cerebral cortex neuron differentiation	0.00331439	-2.4796	652	4	30238	587	6.39687	PEX5|RAC1|NKX2-1|ZNF335
GO Biological Processes	androgen metabolic process	0.00331439	-2.4796	652	4	30238	645	6.39687	CYP17A1|INHBA|TIPARP|PLEKHA1
GO Biological Processes	regulation of protein localization to synapse	0.00331439	-2.4796	652	4	30238	565	6.39687	WNT7A|OLFM1|KIF2C|NETO2
GO Biological Processes	positive regulation of Rho protein signal transduction	0.00331439	-2.4796	652	4	30238	318	6.39687	RAC1|ARHGEF10|MCF2L|ARHGEF3
GO Molecular Functions	oxidoreductase activity, acting on paired donors, with incorporation or reduction of molecular oxygen, reduced flavin or flavoprotein as one donor, and incorporation of one atom of oxygen	0.0033345	-2.47697	652	5	30238	55	4.93376	CYP2A6|CYP4B1|CYP17A1|CYP4F2|CYP2S1
GO Biological Processes	regulation of neuroblast proliferation	0.0033345	-2.47697	652	5	30238	50	4.93376	TP53|ZNF335|LHX5|WDR62|VSX2
GO Biological Processes	reproductive system development	0.00343941	-2.46352	652	15	30238	122	2.22968	FANCG|HOXA10|HOXA13|INHBA|MMP14|MMP19|SMARCC1|NKX2-1|TNFAIP6|WNT7A|SYCP2|TIPARP|PLEKHA1|IMMP2L|ADAM32
GO Cellular Components	postsynapse	0.00347885	-2.45856	652	29	30238	109	1.72428	ADORA2A|APP|DBN1|GNAO1|GRM1|KCNB1|KCNK2|MT3|NSF|OPRK1|RAC1|RPL6|SLC6A11|PDLIM4|ARHGEF7|APBA3|CAP1|SEMA4F|KIF2C|ADGRL2|TANC2|CRTAC1|PRR12|CPEB1|LRFN4|NETO2|SHANK3|ELFN1|SH2D5
GO Biological Processes	regulation of extrinsic apoptotic signaling pathway	0.00349244	-2.45687	652	10	30238	243	2.77708	APP|INHBA|LMNA|MAL|SKIL|SP100|PRDX2|TNFAIP3|PEA15|RBCK1
GO Biological Processes	transforming growth factor beta receptor superfamily signaling pathway	0.00354774	-2.45005	652	11	30238	375	2.61616	EXT1|INHBA|SMAD6|SMAD7|SMAD9|PXN|SKIL|TP53|LTBP4|WFIKKN2|FLCN
GO Biological Processes	neuron recognition	0.00365734	-2.43683	652	5	30238	317	4.83097	APP|EXT1|YWHAZ|PLXND1|CRTAC1
GO Biological Processes	female sex differentiation	0.00370867	-2.43078	652	8	30238	59	3.19843	FANCG|INHBA|MMP14|MMP19|TNFAIP6|TIPARP|PLEKHA1|IMMP2L
GO Molecular Functions	arachidonate epoxygenase activity	0.00374162	-2.42694	652	3	30238	12	9.27546	CYP2A6|CYP4F2|CYP2S1
GO Biological Processes	regulation of receptor localization to synapse	0.00375993	-2.42482	652	4	30238	586	6.18364	DBN1|OLFM1|KIF2C|NETO2
GO Biological Processes	blastocyst hatching	0.00375993	-2.42482	652	4	30238	567	6.18364	GRN|RBBP8|STMN3|SMIM14
GO Biological Processes	hatching	0.00375993	-2.42482	652	4	30238	167	6.18364	GRN|RBBP8|STMN3|SMIM14
GO Biological Processes	organism emergence from protective structure	0.00375993	-2.42482	652	4	30238	49	6.18364	GRN|RBBP8|STMN3|SMIM14
GO Biological Processes	regulation of protein modification process	0.00381298	-2.41874	652	25	30238	154	1.79757	CDC25A|CDC25C|CSF1R|FGFR3|LIF|MST1R|MT3|NNMT|RAC1|TNFAIP3|TNFRSF10A|ATG7|FAXDC2|RWDD3|COPS7A|TBC1D7|FZR1|FIRRM|MARCHF7|NT5DC2|PRR5L|CEP78|PARP10|FLCN|MMD2
GO Biological Processes	gliogenesis	0.00394621	-2.40382	652	14	30238	573	2.27022	ADORA2A|APP|CSF1R|GRN|MAL|MMP14|CCL3|NKX2-1|TP53|GCM1|NTN1|ARHGEF10|SOCS7|OLIG1
GO Biological Processes	regulation of extrinsic apoptotic signaling pathway via death domain receptors	0.00400197	-2.39773	652	5	30238	302	4.73238	MAL|SKIL|SP100|TNFAIP3|PEA15
GO Biological Processes	cell recognition	0.00413265	-2.38377	652	9	30238	187	2.89858	APP|EXT1|FUT3|YWHAZ|UBAP2L|PLXND1|CRTAC1|COLEC12|ADAM32
GO Biological Processes	lens fiber cell differentiation	0.00424435	-2.37219	652	4	30238	129	5.98417	SKIL|WNT7A|FZR1|WNT5B
GO Biological Processes	response to transforming growth factor beta	0.0043019	-2.36634	652	10	30238	320	2.69635	SMAD7|SMAD9|KMT2A|PXN|SKIL|TP53|WNT7A|LTBP4|WFIKKN2|FLCN
GO Biological Processes	regulation of humoral immune response	0.0043692	-2.3596	652	5	30238	627	4.63773	CAMP|CD37|CR2|CFP|PGC
GO Molecular Functions	I-SMAD binding	0.00453191	-2.34372	652	3	30238	629	8.69574	SMAD6|SMAD7|SMAD9
GO Biological Processes	fucosylation	0.00453191	-2.34372	652	3	30238	780	8.69574	FUT3|FUT9|POFUT2
GO Biological Processes	replicative senescence	0.00453191	-2.34372	652	3	30238	429	8.69574	CHEK1|TP53|CHEK2
GO Biological Processes	regulation of cellular response to growth factor stimulus	0.00453816	-2.34312	652	17	30238	429	2.04783	CDH3|GRB10|HOXA13|SMAD6|SMAD7|MT3|SKIL|NKX2-1|TNFAIP6|TP53|LTBP4|FSTL4|SULF2|WFIKKN2|FLCN|SCUBE3|MIR10A
GO Cellular Components	histone methyltransferase complex	0.00460362	-2.3369	652	6	30238	451	3.86478	KMT2A|PRMT5|NCOA6|ZNF335|LAS1L|KANSL1
GO Cellular Components	cell body	0.00466028	-2.33159	652	22	30238	153	1.84837	ADORA2A|APP|CACNA1E|ERCC8|CYP17A1|ELK1|GNA12|GNAO1|KCNB1|KCNK2|KCNN1|OPRK1|SLC6A1|TH|ARHGEF7|OLFM1|SEMA4F|PLXND1|ASTN2|RAB38|BRD1|RTN4RL1
GO Biological Processes	regulation of growth	0.00469164	-2.32868	652	24	30238	552	1.79236	APP|FGFR3|GRN|INHBA|KCNK2|SMAD7|MMP14|MT1B|MT3|MAPK11|PEX5|TP53|LTBP4|NTN1|SERTAD2|SGK2|OLFM1|SEMA4F|RAI1|FSTL4|PLAC8|PRDM11|MLST8|SYT2
GO Biological Processes	brain development	0.0047383	-2.32438	652	28	30238	486	1.70415	ALK|CSF1R|EXT1|INHBA|ND4|PEX5|RAC1|NKX2-1|TP53|WNT7A|NR4A3|B4GALT2|PHLPP2|NCOA6|SOCS7|PCDH18|HYDIN|CRTAC1|MEIS3|ZNF335|LHX5|COQ8B|IMMP2L|SHANK3|RTN4RL1|FBXO41|SEMA3D|WDR62
GO Biological Processes	regulation of leukocyte migration	0.00493842	-2.30641	652	12	30238	25	2.38853	APP|CSF1R|IL1R1|CXCL8|MMP14|RAC1|CCL3|CCL20|TNFAIP6|XG|FUT9|S100A14
GO Molecular Functions	kinase activity	0.00495232	-2.30519	652	27	30238	61	1.71768	ALK|CDK3|CHEK1|CHKB|CKM|CLK2|CSF1R|DAPK3|FGFR3|MST1R|ROR2|PIK3C2B|MAPK11|MAPK12|CCL3|LTBP4|SGK2|CHEK2|NT5C2|MAST3|MARK4|COQ8B|CMPK2|NIM1K|MMD2|ANKK1|SPEGNB
GO Biological Processes	behavior	0.00508337	-2.29385	652	25	30238	57	1.75672	ADORA2A|ALK|APP|EXT1|GNAO1|GPR37|GRN|GRM1|FOXA2|HOXD9|KCNK2|KMT2A|OPRK1|SLC6A1|TH|NKX2-1|TP53|NR4A3|GALR3|B4GALT2|NCOR1|ABHD12|JPH3|JPH4|SHANK3
GO Biological Processes	in utero embryonic development	0.00532011	-2.27408	652	18	30238	423	1.96885	CHEK1|DBN1|GNA12|GRN|LIF|ND4|RBBP8|SKIL|SPINT1|TP53|GCM1|APBA3|STMN3|THOC2|KIDINS220|ZNF335|FLCN|SMIM14
GO Biological Processes	intrinsic apoptotic signaling pathway in response to DNA damage by p53 class mediator	0.00533586	-2.2728	652	4	30238	433	5.62149	TP53|CHEK2|USP28|AEN
GO Molecular Functions	neuropeptide binding	0.00533586	-2.2728	652	4	30238	13	5.62149	GPR37|NPY6R|OPRK1|NPY4R2
GO Molecular Functions	arachidonate monooxygenase activity	0.00541569	-2.26635	652	3	30238	16	8.18423	CYP2A6|CYP4F2|CYP2S1
GO Molecular Functions	neuropilin binding	0.00541569	-2.26635	652	3	30238	268	8.18423	PXN|SEMA4F|SEMA3D
GO Biological Processes	regulation of granulocyte chemotaxis	0.00561427	-2.25071	652	5	30238	331	4.37522	CSF1R|CXCL8|RAC1|TNFAIP6|S100A14
GO Biological Processes	G2/M transition of mitotic cell cycle	0.00561427	-2.25071	652	5	30238	110	4.37522	CDC25A|CDC25C|CHEK1|TAF2|CHEK2
GO Molecular Functions	molecular sequestering activity	0.00562166	-2.25014	652	6	30238	165	3.71018	DBN1|SMAD6|MT3|YWHAZ|RBCK1|TREM1
GO Biological Processes	olefinic compound metabolic process	0.00562334	-2.25001	652	9	30238	195	2.76421	CYP2A6|CYP17A1|EPHX1|INHBA|MGST3|CYP4F2|ABHD12|CYP2S1|PNPLA2
GO Molecular Functions	glycosyltransferase activity	0.00577881	-2.23816	652	13	30238	172	2.24965	ART1|EXT1|FUT3|MGAT3|ST3GAL2|B4GALT2|ST6GALNAC2|FUT9|POFUT2|TIPARP|QTRT1|GLT8D2|PARP10
GO Biological Processes	positive regulation of neutrophil migration	0.00594584	-2.22579	652	4	30238	385	5.45615	IL1R1|CXCL8|RAC1|XG
GO Biological Processes	bone growth	0.00594584	-2.22579	652	4	30238	213	5.45615	EXT1|FGFR3|STC1|BNC2
GO Biological Processes	Wnt signaling pathway, planar cell polarity pathway	0.00594584	-2.22579	652	4	30238	540	5.45615	RAC1|TIAM1|WNT7A|WNT11
GO Biological Processes	cell fate commitment	0.00595653	-2.22501	652	13	30238	45	2.24128	EXT1|FOXA2|HOXA13|NKX2-1|TP53|WNT7A|WNT11|GCM1|APC2|PRDM11|WNT5B|OLIG1|VSX2
GO Biological Processes	chemical synaptic transmission	0.00598276	-2.2231	652	18	30238	665	1.9459	ADORA2A|CACNA1E|EXT1|GRM1|KCNK2|KCNN1|OPRK1|RAC1|SLC6A1|SLC12A4|TH|WNT7A|GALR3|PDLIM4|APBA3|SYT2|FBXO41|ELFN1
GO Biological Processes	anterograde trans-synaptic signaling	0.00598276	-2.2231	652	18	30238	14	1.9459	ADORA2A|CACNA1E|EXT1|GRM1|KCNK2|KCNN1|OPRK1|RAC1|SLC6A1|SLC12A4|TH|WNT7A|GALR3|PDLIM4|APBA3|SYT2|FBXO41|ELFN1
GO Biological Processes	development of primary sexual characteristics	0.006017	-2.22062	652	12	30238	29	2.32857	FANCG|HOXA10|INHBA|MMP14|MMP19|NKX2-1|TNFAIP6|TIPARP|PLEKHA1|IMMP2L|CBX2|ADAM32
GO Biological Processes	regulation of developmental growth	0.00604697	-2.21846	652	15	30238	30	2.09536	APP|FGFR3|GRN|KCNK2|SMAD7|MT3|MAPK11|PEX5|NTN1|OLFM1|SEMA4F|RAI1|FSTL4|PLAC8|SYT2
GO Biological Processes	response to lipopolysaccharide	0.00604697	-2.21846	652	15	30238	19	2.09536	CAMP|CCR5|GFI1|CXCL8|IL10RA|SMAD6|OPRK1|PPBP|RAC1|PRDX2|TNFAIP3|LDOC1|S100A14|TRIM41|CMPK2
GO Biological Processes	regulation of catalytic activity	0.00607469	-2.21648	652	22	30238	29	1.80584	CAPN1|CDC25A|CDC25C|CDH3|CSF1R|FGFR3|GRN|MST1R|MT3|RGS10|TP53|TNFRSF10A|ARHGEF7|APBA3|APC2|CAP1|NPRL2|TBC1D7|FZR1|FIRRM|NT5DC2|MMD2
GO Molecular Functions	ubiquitin binding	0.00630078	-2.20061	652	7	30238	47	3.21427	TNFAIP3|UBE2L6|RBCK1|MARK4|MARCHF7|MVB12A|CUEDC1
GO Biological Processes	endomembrane system organization	0.00635922	-2.1966	652	23	30238	48	1.77189	CASQ1|CDC25A|CHEK1|DNM1|LMNA|NSF|PEX5|YWHAZ|USO1|ARHGEF7|PRMT5|PLEKHM2|RAB38|VPS4A|PACSIN3|GET4|ESYT2|ANO3|COLEC12|ACRBP|MVB12A|VPS37A|EMC10
GO Biological Processes	positive regulation of apoptotic signaling pathway	0.00637661	-2.19541	652	9	30238	144	2.71036	ADORA2A|APP|INHBA|MAL|SKIL|TP53|PEA15|RBCK1|FLCN
GO Biological Processes	epoxygenase P450 pathway	0.0063958	-2.1941	652	3	30238	37	7.72955	CYP2A6|CYP4F2|CYP2S1
GO Molecular Functions	histone H4 methyltransferase activity	0.0063958	-2.1941	652	3	30238	39	7.72955	PRMT5|SETD4|SMYD3
GO Biological Processes	regulation of hydrogen peroxide metabolic process	0.0063958	-2.1941	652	3	30238	30	7.72955	MT3|RAC1|PRDX2
GO Molecular Functions	glycosaminoglycan binding	0.00641529	-2.19278	652	12	30238	30	2.30924	AOC1|ALK|APP|CXCL8|RPL22|TNFAIP6|LTBP4|PGLYRP1|STAB1|SULF2|RTN4RL1|RSPO4
GO Biological Processes	mitochondrial respiratory chain complex assembly	0.00664263	-2.17766	652	7	30238	30	3.18276	ND4|NDUFC2|TMEM186|IMMP2L|SDHAF4|UQCC5|HIGD1C
GO Molecular Functions	iron ion binding	0.00664419	-2.17756	652	9	30238	424	2.69288	CYP2A6|CYP4B1|CYP17A1|PLOD2|TH|CYP4F2|FAXDC2|CYP2G1P|CYP2S1
GO Biological Processes	response to hypoxia	0.00667591	-2.17549	652	14	30238	694	2.1358	INHBA|KCNK2|LIF|LMNA|MMP14|MT3|ND4|PLOD2|STC1|TH|TP53|MLST8|CPEB1|HIGD1C
GO Biological Processes	cell surface receptor protein serine/threonine kinase signaling pathway	0.0068168	-2.16642	652	11	30238	286	2.39507	EXT1|INHBA|SMAD6|SMAD7|SMAD9|PXN|SKIL|TP53|LTBP4|WFIKKN2|FLCN
GO Biological Processes	negative regulation of cell cycle phase transition	0.00683412	-2.16532	652	12	30238	31	2.29024	CHEK1|INHBA|RBBP8|TP53|CHEK2|KANK2|VPS4A|FZR1|USP28|TICRR|MIR10A|MIR193A
GO Molecular Functions	protein kinase activity	0.00683764	-2.16509	652	22	30238	34	1.78687	ALK|CDK3|CHEK1|CLK2|CSF1R|DAPK3|FGFR3|MST1R|ROR2|MAPK11|MAPK12|CCL3|LTBP4|SGK2|CHEK2|MAST3|MARK4|COQ8B|NIM1K|MMD2|ANKK1|SPEGNB
GO Molecular Functions	oxidoreductase activity, acting on paired donors, with incorporation or reduction of molecular oxygen	0.00685095	-2.16425	652	10	30238	39	2.52051	CYP2A6|CYP4B1|CYP17A1|PLOD2|TH|CYP4F2|FAXDC2|CYP2G1P|CYP2S1|ALKBH6
GO Biological Processes	positive regulation of Wnt signaling pathway	0.00692031	-2.15987	652	9	30238	16	2.67561	CDH3|DAPK3|TNFAIP3|JRK|DAAM2|SULF2|WNT5B|ATP6V1C2|RSPO4
GO Biological Processes	cell-cell junction assembly	0.00699204	-2.1554	652	8	30238	33	2.87611	CDH3|CLDN7|SMAD7|WNT11|CDH24|FBF1|CLDN19|FLCN
GO Molecular Functions	transmembrane receptor protein kinase activity	0.00722285	-2.14129	652	6	30238	53	3.52233	ALK|CSF1R|FGFR3|MST1R|ROR2|LTBP4
GO Biological Processes	leukotriene metabolic process	0.00730117	-2.13661	652	4	30238	58	5.15303	CAMP|GGT3P|MGST3|CYP4F2
GO Molecular Functions	phosphotransferase activity, alcohol group as acceptor	0.00730894	-2.13615	652	25	30238	72	1.70505	ALK|CDK3|CHEK1|CHKB|CLK2|CSF1R|DAPK3|FGFR3|MST1R|ROR2|PIK3C2B|MAPK11|MAPK12|CCL3|LTBP4|SGK2|CHEK2|NT5C2|MAST3|MARK4|COQ8B|NIM1K|MMD2|ANKK1|SPEGNB
GO Biological Processes	response to growth factor	0.00733894	-2.13437	652	21	30238	729	1.80356	APP|ELK1|EXT1|FGFR3|CXCL8|SMAD6|SMAD7|SMAD9|KMT2A|PXN|SKIL|SPINT1|TP53|WNT7A|LTBP4|ARPC3|TBC1D7|KIDINS220|WFIKKN2|FLCN|MIR23A
GO Biological Processes	regulation of neurotransmitter receptor localization to postsynaptic specialization membrane	0.00747475	-2.1264	652	3	30238	571	7.32273	OLFM1|KIF2C|NETO2
GO Molecular Functions	histone H3K4 methyltransferase activity	0.00747475	-2.1264	652	3	30238	79	7.32273	KMT2A|SETD4|SMYD3
GO Biological Processes	positive regulation of vascular endothelial growth factor receptor signaling pathway	0.00747475	-2.1264	652	3	30238	680	7.32273	GRB10|MT3|MIR10A
GO Biological Processes	regulation of oxidoreductase activity	0.00747475	-2.1264	652	3	30238	33	7.32273	CDH3|MT3|NT5DC2
GO Biological Processes	astrocyte activation	0.00747475	-2.1264	652	3	30238	17	7.32273	ADORA2A|APP|GRN
GO Biological Processes	inorganic ion transmembrane transport	0.0075867	-2.11995	652	28	30238	75	1.64375	CACNA1E|CCR5|KCNA7|KCNB1|KCNK2|KCNN1|ND3|ND4|NDUFA3|NDUFC2|CCL3|SLC6A1|SLC6A11|SLC12A4|SLC17A1|SLC25A14|CLCA2|DMAC2L|RHCG|TRPV6|KCNK12|SLC45A4|JPH3|ANO8|ANO3|JPH4|SLC5A10|ATP6V1C2
GO Cellular Components	ribonucleoprotein granule	0.00760839	-2.11871	652	27	30238	269	1.66073	CDC25C|CLK2|FANCG|HNRNPK|LMNA|RAC1|RPL6|PPP6R2|UBAP2L|TDRKH|CASC3|BRD1|CBY1|PPP1R16B|ZNF638|ARL6IP4|RBM11|WRAP53|THOC2|COP1|CPEB1|TUT1|ESX1|CCNL2|RNF135|ATOH8|PABPC5
GO Biological Processes	regulation of dendritic spine development	0.00763759	-2.11704	652	5	30238	332	4.06818	DBN1|RAC1|FSTL4|TANC2|SHANK3
GO Biological Processes	negative regulation of cell cycle	0.00793177	-2.10063	652	16	30238	101	1.97876	RHOB|CHEK1|INHBA|LIF|RBBP8|MAPK12|TP53|CHEK2|KANK2|VPS4A|FZR1|USP28|TICRR|TENT5B|MIR10A|MIR193A
GO Biological Processes	negative regulation of neuron projection development	0.00799121	-2.09739	652	8	30238	602	2.81075	GFI1|MT3|NTN1|SEMA4F|FSTL4|STMN3|THOC2|RTN4RL1
GO Biological Processes	cellular response to reactive oxygen species	0.00799121	-2.09739	652	8	30238	18	2.81075	RHOB|GPR37|MT3|PXN|PEX5|PRDX2|TNFAIP3|PLEKHA1
GO Biological Processes	olfactory bulb development	0.00804914	-2.09425	652	4	30238	19	5.01376	CSF1R|EXT1|RAC1|CRTAC1
GO Cellular Components	actin cytoskeleton	0.00810047	-2.09149	652	21	30238	18	1.78702	DBN1|HNRNPK|LAD1|MST1R|MYO1F|MYL4|PXN|RAC1|PDLIM4|NTN1|ARPC3|ACTR1A|APC2|CAP1|SH2B2|GAS2L1|RGS22|NCOA5|C10orf90|RINL|RFLNB
GO Biological Processes	cell cycle G2/M phase transition	0.00821327	-2.08548	652	5	30238	19	3.99804	CDC25A|CDC25C|CHEK1|TAF2|CHEK2
GO Biological Processes	response to oxygen levels	0.00825548	-2.08326	652	15	30238	19	2.02227	INHBA|KCNK2|LIF|LMNA|MMP14|MT3|ND4|PLOD2|STC1|TH|TP53|ATG7|MLST8|CPEB1|HIGD1C
GO Biological Processes	inorganic anion transmembrane transport	0.00834697	-2.07847	652	8	30238	241	2.78961	KCNK2|SLC6A1|SLC12A4|SLC17A1|SLC25A14|CLCA2|ANO8|ANO3
GO Molecular Functions	protein domain specific binding	0.00835048	-2.07829	652	24	30238	102	1.70714	APP|CDC25C|CHEK1|DAPK3|ETV6|GPR37|FOXA2|HNRNPK|NSF|SKIL|SP100|TP53|YWHAZ|SH2B2|PLXND1|ANGEL1|SIT1|SOCS7|STMN3|KIDINS220|PLEKHA1|SHANK3|TMEM88|MVB12A
GO Biological Processes	learning	0.00876585	-2.05721	652	9	30238	304	2.57652	APP|KMT2A|OPRK1|SLC6A1|TH|B4GALT2|JPH3|JPH4|SHANK3
GO Biological Processes	negative regulation of cell projection organization	0.00911323	-2.04033	652	10	30238	344	2.41548	GFI1|MT3|NTN1|SEMA4F|FSTL4|STMN3|TBC1D7|THOC2|MARCHF7|RTN4RL1
GO Biological Processes	chordate embryonic development	0.00930161	-2.03144	652	25	30238	317	1.67065	CHEK1|DBN1|EXT1|GNA12|GRN|HOXD9|LIF|MMP14|ND4|RBBP8|SKIL|SPINT1|TP53|WNT11|GCM1|APBA3|CBY1|STMN3|SULF2|THOC2|KIDINS220|ZNF335|POLR1B|FLCN|SMIM14
GO Cellular Components	centrosome	0.0093985	-2.02694	652	27	30238	156	1.63258	CHEK1|DAPK3|SMAD7|RAC1|TP53|GPAA1|ARHGEF7|ARHGEF10|CEP170|ACTR1A|KIF2C|CBY1|VPS4A|MARK4|MMS19|MARCHF7|FAM110A|RAB34|CEP78|SPATC1L|FBF1|MVB12A|C10orf90|VPS37A|CSAG1|FLCN|WDR62
GO Biological Processes	unsaturated fatty acid metabolic process	0.00943375	-2.02532	652	7	30238	36	2.97836	CYP2A6|EPHX1|MGST3|CYP4F2|PTGES|ABHD12|CYP2S1
GO Biological Processes	response to decreased oxygen levels	0.009455	-2.02434	652	14	30238	19	2.04821	INHBA|KCNK2|LIF|LMNA|MMP14|MT3|ND4|PLOD2|STC1|TH|TP53|MLST8|CPEB1|HIGD1C
GO Biological Processes	positive regulation of endothelial cell migration	0.00948553	-2.02294	652	8	30238	136	2.72808	RHOB|GRN|RAC1|WNT7A|ATOH8|EMC10|MIR10A|MIR23A
GO Molecular Functions	protein-folding chaperone binding	0.00948553	-2.02294	652	8	30238	790	2.72808	APP|CDC25A|GPR37|GRN|TP53|PGLYRP1|GET4|WRAP53
GO Biological Processes	regulation of protein catabolic process	0.00958346	-2.01848	652	16	30238	698	1.93743	APP|GNA12|SMAD7|MGAT3|NSF|SMARCC1|TIMP3|TNFAIP3|ATG7|CHEK2|TIPARP|PACSIN3|FZR1|COP1|MARCHF7|RNFT2
GO Biological Processes	olfactory lobe development	0.00969186	-2.01359	652	4	30238	754	4.75665	CSF1R|EXT1|RAC1|CRTAC1
GO Molecular Functions	frizzled binding	0.00969186	-2.01359	652	4	30238	545	4.75665	APP|WNT7A|WNT11|WNT5B
GO Biological Processes	positive regulation of catalytic activity	0.00970163	-2.01316	652	14	30238	133	2.04177	CDH3|CSF1R|FGFR3|GRN|MST1R|MT3|RGS10|TNFRSF10A|ARHGEF7|APC2|CAP1|TBC1D7|FZR1|MMD2
GO Biological Processes	trans-synaptic signaling	0.00974333	-2.01129	652	18	30238	21	1.85098	ADORA2A|CACNA1E|EXT1|GRM1|KCNK2|KCNN1|OPRK1|RAC1|SLC6A1|SLC12A4|TH|WNT7A|GALR3|PDLIM4|APBA3|SYT2|FBXO41|ELFN1
GO Cellular Components	neuronal cell body	0.00990159	-2.0043	652	19	30238	652	1.8131	ADORA2A|APP|CACNA1E|ERCC8|CYP17A1|ELK1|GNA12|KCNB1|KCNK2|KCNN1|OPRK1|SLC6A1|TH|ARHGEF7|OLFM1|SEMA4F|ASTN2|BRD1|RTN4RL1
GO Molecular Functions	chloride:monoatomic cation symporter activity	0.00993767	-2.00272	652	3	30238	767	6.62533	SLC6A1|SLC6A11|SLC12A4
GO Molecular Functions	GTP-dependent protein binding	0.00993767	-2.00272	652	3	30238	383	6.62533	RAC1|RAB38|RAB34
GO Biological Processes	inorganic cation transmembrane transport	0.00994596	-2.00235	652	25	30238	21	1.66108	CACNA1E|CCR5|KCNA7|KCNB1|KCNK2|KCNN1|ND3|ND4|NDUFA3|NDUFC2|CCL3|SLC6A1|SLC6A11|SLC12A4|SLC17A1|SLC25A14|DMAC2L|RHCG|TRPV6|KCNK12|SLC45A4|JPH3|JPH4|SLC5A10|ATP6V1C2

## Sheet: Table S5
Table S5 KEGG analysis(A549)
Term	Pvalue	LogP	Enrichment	List	Count	Gene
Signaling pathways regulating pluripotency of stem cells	1.53871e-05	-4.81284	4.18684	652	13	FGFR3|INHBA|LIF|SMAD9|MAPK11|MAPK12|SKIL|WNT7A|WNT11|APC2|LHX5|ESX1|WNT5B
Human cytomegalovirus infection	0.00134107	-2.87255	2.66772	652	13	CCR5|ELK1|GNA12|GNAO1|IL1R1|CXCL8|IL10RA|MAPK11|PXN|RAC1|MAPK12|CCL3|TP53
Proteoglycans in cancer	0.00167783	-2.77525	2.72808	652	12	ELK1|MAPK11|PXN|RAC1|MAPK12|TIAM1|TIMP3|TP53|WNT7A|WNT11|WNT5B|MIR10A
Viral protein interaction with cytokine and cytokine receptor	0.00146354	-2.8346	3.71018	652	8	CCR5|CSF1R|CXCL8|IL10RA|PPBP|CCL3|CCL20|TNFRSF10A
Pathogenic Escherichia coli infection	0.00160985	-2.79321	2.74152	652	12	CLDN7|GNA12|IL1R1|CXCL8|MYO1F|MAPK11|RAC1|MAPK12|TNFRSF10A|ABCF2|ARPC3|CLDN19
Bladder cancer	0.00181077	-2.74214	5.65577	652	5	DAPK3|FGFR3|CXCL8|MMP1|TP53
Pathways of neurodegeneration - multiple diseases	0.00207329	-2.68334	2.0164	652	21	APP|CAPN1|GPR37|GPX7|GRM1|ND3|ND4|NDUFA3|NDUFC2|MAPK11|RAC1|MAPK12|UBC|WNT7A|WNT11|UBE2L6|ACTR1A|APC2|WDR41|WNT5B|TOMM40L
mTOR signaling pathway	0.00234283	-2.63026	2.93527	652	10	GRB10|WNT7A|WNT11|NPRL2|TBC1D7|MLST8|PRR5L|WNT5B|FLCN|ATP6V1C2
Transcriptional misregulation in cancer	0.00445477	-2.35118	2.53806	652	11	CSF1R|ETV6|HOXA10|CXCL8|LMO2|KMT2A|SPINT1|TP53|NR4A3|NCOR1|ETV7
IL-17 signaling pathway	0.00451748	-2.3451	3.41727	652	7	CXCL8|MMP1|MAPK11|MAPK12|CCL20|TNFAIP3|IL17RE
Wnt signaling pathway	0.00466433	-2.33121	2.66536	652	10	ROR2|RAC1|TP53|WNT7A|WNT11|APC2|DAAM2|CBY1|WNT5B|RSPO4
Metabolism of xenobiotics by cytochrome P450	0.00722285	-2.14129	3.52233	652	6	CYP2A6|EPHX1|GSTA2|HSD11B1|MGST3|CYP2S1

## Sheet: Table S6
Table S6 RNA-seq analysis ( differentially expressed genes in isorhamnetin treated H1650 cells)
Gene_ID	Gene name	H1	H2	H3	HC1	HC2	HC3	pvalue	log2FoldChange	regulation	significant
ENSG00000254531	FLJ20021	1300.24	1540.15	1264.13	0	0	0	3.39e-26	12.8439	up	yes
ENSG00000162702	ZNF281	0	0	0	2102.23	836.451	1315.93	4.72e-25	-12.9409	down	yes
ENSG00000174165	ZDHHC24	471.385	946.723	265.143	0	0	0	3.63e-19	11.5582	up	yes
ENSG00000120875	DUSP4	0	0	0	962.846	186.105	853.932	3.12e-19	-11.8538	down	yes
ENSG00000289290	ENSG00000289290	6165.32	6647.3	8458.47	1645.96	1517.47	1984.59	3.98e-16	2.04698	up	yes
ENSG00000094975	SUCO	281.849	458.181	383.1	1880.49	1606.44	1910.96	4.78e-16	-2.26458	down	yes
ENSG00000266019	MIR3609	703.149	975.244	954.097	5297.79	4516.63	3315.97	6.03e-16	-2.31854	down	yes
ENSG00000271452	ENSG00000271452	1703.86	4108.91	2683.79	141.57	9.203	54.6327	1.81e-15	5.36585	up	yes
ENSG00000067840	PDZD4	5679.2	3409.67	1537.62	405.948	217.804	217.343	9.99e-15	3.65809	up	yes
ENSG00000100401	RANGAP1	22966.3	30483.7	44220.4	6971.04	6392	7273.27	5.94e-14	2.24274	up	yes
ENSG00000174306	ZHX3	313.274	316.494	1468.72	26.4378	2.04511	8.31367	7.06e-14	5.81298	up	yes
ENSG00000108984	MAP2K6	34.3718	81.8837	46.9741	597.835	495.94	333.734	2.19e-13	-3.12675	down	yes
ENSG00000270276	H4C15	590.213	766.395	412.328	98.0756	38.8571	71.26	3.53e-13	3.08374	up	yes
ENSG00000178429	RPS3AP5	0	0	0	115.985	75.6691	100.952	3.39e-12	-9.07924	down	yes
ENSG00000272333	KMT2B	0	322.015	3989.67	0	0	0	2.5e-11	26.0717	up	yes
ENSG00000218416	GPC1-AS1	358.449	506.023	473.917	2070.67	1519.52	1400.26	3.61e-11	-1.89893	down	yes
ENSG00000090061	CCNK	1238.37	1249.42	1437.41	5300.34	4194.52	3338.53	1.2e-10	-1.7093	down	yes
ENSG00000277057	MIR6779	36250.5	51147	10494	3777.19	3435.79	4334.98	1.31e-10	3.08357	up	yes
ENSG00000213022	KLK9	67.7616	73.6033	57.4128	0	0	0	2.34e-10	8.47621	up	yes
ENSG00000124942	AHNAK	2554.32	1696.56	1316.32	9235.31	6467.67	7086.81	2.6e-10	-2.03336	down	yes
ENSG00000235119	ENSG00000235119	935.895	931.082	1028.21	379.51	386.526	337.297	1.77e-09	1.39108	up	yes
ENSG00000007516	BAIAP3	4104.98	4553.29	4633.74	1037.04	1566.56	1764.87	8.17e-09	1.60585	up	yes
ENSG00000125375	DMAC2L	24.5513	11.9605	29.2283	339.427	66.4661	681.721	1.09e-08	-4.05044	down	yes
ENSG00000134955	SLC37A2	5094.88	2856.73	4770.48	699.321	1254.68	1241.11	1.13e-08	1.9938	up	yes
ENSG00000188322	SBK1	1344.43	1389.26	1644.09	556.046	638.075	578.394	1.93e-08	1.30445	up	yes
ENSG00000103264	FBXO31	171.859	53.3624	38.6232	2.55849	0	0	3.04e-08	6.52528	up	yes
ENSG00000196557	CACNA1H	1725.46	1239.3	1173.31	499.759	294.496	438.249	3.18e-08	1.74696	up	yes
ENSG00000288825	H2AC18	11376.1	8231.61	10625.5	2997.7	2572.75	4333.8	3.81e-08	1.61016	up	yes
ENSG00000106868	SUSD1	198.374	188.609	139.878	2207.13	1194.35	408.557	4.27e-08	-2.85453	down	yes
ENSG00000288859	H2AC19	11353.5	8239.89	10664.2	2978.94	2557.41	4352.8	4.42e-08	1.61353	up	yes
ENSG00000123933	MXD4	281.849	258.532	485.399	87.8416	83.8496	58.1957	4.77e-08	2.15376	up	yes
ENSG00000258232	ENSG00000258232	641.28	327.535	387.276	113.427	54.1955	106.89	5.63e-08	2.3039	up	yes
ENSG00000185479	KRT6B	420.318	201.489	454.083	85.2831	63.3985	81.949	6.67e-08	2.22097	up	yes
ENSG00000244274	DBNDD2	806.264	732.353	926.956	289.11	232.12	346.799	7.73e-08	1.50689	up	yes
ENSG00000277075	H2AC8	670.741	504.183	623.19	214.913	239.278	212.592	8.47e-08	1.43094	up	yes
ENSG00000277817	MIR6738	1503.52	1140.85	1562.67	498.906	567.519	598.584	1.54e-07	1.33769	up	yes
ENSG00000132669	RIN2	946.698	1005.61	1265.17	2500.5	3141.29	2438.28	1.5e-07	-1.3286	down	yes
ENSG00000048707	VPS13D	727.7	1090.25	1192.1	3113.69	2935.76	2408.59	1.67e-07	-1.49071	down	yes
ENSG00000130244	FAM98C	364.341	539.144	506.277	141.57	110.436	174.587	1.67e-07	1.72616	up	yes
ENSG00000168490	PHYHIP	95.259	84.6438	174.326	15.351	13.2932	22.5657	1.84e-07	2.7975	up	yes
ENSG00000247809	NR2F2-AS1	5.89231	9.20042	9.39482	67.3737	61.3534	71.26	2.66e-07	-3.02964	down	yes
ENSG00000216490	IFI30	11503.8	19021.9	15409.6	2475.77	6075.01	2656.81	3.5e-07	2.03514	up	yes
ENSG00000174672	BRSK2	1533.96	1384.66	1539.71	432.385	410.045	707.849	4.11e-07	1.52519	up	yes
ENSG00000197903	H2BC12	26351.4	24539.4	28773.2	12359.2	13270.7	13551.3	4.44e-07	1.02378	up	yes
ENSG00000130589	HELZ2	453.708	700.152	417.548	104.898	184.06	153.209	4.84e-07	1.83159	up	yes
ENSG00000185630	PBX1	478.259	669.79	591.874	38.3774	9.203	123.517	5.48e-07	3.35248	up	yes
ENSG00000284190	MIR21	338.808	1.84008	262.011	5.11699	3.06767	4.75067	6.04e-07	5.53984	up	yes
ENSG00000143437	ARNT	195.428	151.807	163.887	3340.54	590.015	507.134	6.05e-07	-3.11848	down	yes
ENSG00000185236	RAB11B	1712.7	9865.61	10617.2	852.831	1410.1	1121.16	7.56e-07	2.7135	up	yes
ENSG00000120088	CRHR1	87.4026	461.861	141.966	1402.91	1306.83	1507.15	9.86e-07	-2.60805	down	yes
ENSG00000103005	USB1	11984	10826.1	14369.9	5358.34	3451.13	5520.28	1.01e-06	1.37551	up	yes
ENSG00000188763	FZD9	4626.45	3603.8	4772.57	1443.84	1234.23	2112.86	1.03e-06	1.44075	up	yes
ENSG00000139624	CERS5	1089.1	1109.57	956.184	2008.42	2253.71	2386.02	1.21e-06	-1.07509	down	yes
ENSG00000165905	LARGE2	1273.72	1016.65	1191.05	400.831	500.03	554.64	1.28e-06	1.25915	up	yes
ENSG00000213563	C8orf82	167.931	793.076	866.412	109.162	94.0752	97.3887	1.45e-06	2.60329	up	yes
ENSG00000114544	SLC41A3	2267.56	2739.88	2533.47	1211.02	1158.56	839.68	1.52e-06	1.23197	up	yes
ENSG00000169251	NMD3	1078.29	1026.77	537.593	316.4	262.797	261.287	1.63e-06	1.65226	up	yes
ENSG00000115194	SLC30A3	2207.65	2027.77	2584.62	851.125	808.842	1171.04	1.77e-06	1.26896	up	yes
ENSG00000158856	DMTN	201.321	152.727	674.34	46.9057	46.015	62.9463	2.07e-06	2.72335	up	yes
ENSG00000184489	PTP4A3	668.777	848.278	945.746	323.223	254.616	371.74	2.12e-06	1.37548	up	yes
ENSG00000169169	CPT1C	110.972	108.565	75.1586	444.325	404.932	218.531	2.31e-06	-1.85776	down	yes
ENSG00000080503	SMARCA2	919.2	758.114	546.988	3389.15	1654.5	2091.48	2.32e-06	-1.68167	down	yes
ENSG00000172493	AFF1	846.529	985.365	644.067	3124.77	4091.25	1546.34	2.3e-06	-1.82333	down	yes
ENSG00000137642	SORL1	3858.48	4038.06	3584.65	7927.06	7432.96	6933.6	2.82e-06	-0.957376	down	yes
ENSG00000182511	FES	0	1.84008	3.13161	68.2265	23.5188	45.1313	3.25e-06	-4.79772	down	yes
ENSG00000283795	MIR4426	5.89231	3.68017	3.13161	167.155	6.13534	143.708	3.42e-06	-4.64037	down	yes
ENSG00000170412	GPRC5C	580.393	599.867	500.013	102.34	236.21	179.338	3.74e-06	1.70022	up	yes
ENSG00000186994	KANK3	164.985	130.646	131.528	47.7585	36.812	36.8177	3.96e-06	1.8106	up	yes
ENSG00000131398	KCNC3	821.977	763.635	628.409	1245.99	2891.79	3744.71	5.1e-06	-1.83167	down	yes
ENSG00000115266	APC2	3563.87	2374.63	3103.42	1355.15	1421.35	1311.18	5.28e-06	1.14525	up	yes
ENSG00000136149	RPL13AP25	957.5	1058.05	1329.89	480.144	518.436	513.072	5.31e-06	1.14615	up	yes
ENSG00000214753	HNRNPUL2	5248.08	10202.3	10363.5	596.982	988.812	3078.43	5.84e-06	2.46883	up	yes
ENSG00000165458	INPPL1	1855.1	1108.65	4594.07	753.05	388.571	320.67	6.04e-06	2.36892	up	yes
ENSG00000127540	UQCR11	15381.9	35621.3	50179.8	11191.7	9008.72	7183.01	6.29e-06	1.88556	up	yes
ENSG00000130749	ZC3H4	54.0128	376.297	43.8425	1320.18	1118.68	1402.63	6.72e-06	-3.01701	down	yes
ENSG00000112365	ZBTB24	1751	1404.9	1674.37	756.461	842.586	641.34	6.69e-06	1.10791	up	yes
ENSG00000138111	MFSD13A	2820.45	2880.65	3234.95	1125.74	1084.93	1660.36	6.91e-06	1.20739	up	yes
ENSG00000213533	STIMATE	192.482	37.7217	9.39482	0.852831	1.02256	4.75067	7.27e-06	5.23127	up	yes
ENSG00000274314	MIR6749	11831.8	12007.5	10943.9	4914.87	6363.37	3761.34	7.43e-06	1.20956	up	yes
ENSG00000150991	UBC	67629	58729	82677.6	126317	164908	175277	7.5e-06	-1.15813	down	yes
ENSG00000147394	ZNF185	1227.56	987.205	944.702	2532.91	1970.47	2253	8.42e-06	-1.09664	down	yes
ENSG00000103034	NDRG4	3715.1	3446.48	3982.36	1346.62	2070.68	1660.36	1.03e-05	1.13419	up	yes
ENSG00000187837	H1-2	26181.5	24842	35653.4	10459.1	12830	14895.7	1.06e-05	1.18268	up	yes
ENSG00000196866	H2AC7	1455.4	1699.32	1205.67	517.668	647.278	731.603	1.08e-05	1.20201	up	yes
ENSG00000169871	TRIM56	5940.43	7398.05	2292.34	1329.56	1673.92	625.9	1.11e-05	2.1064	up	yes
	MSTRG.10166	163.021	172.048	130.484	419.593	517.413	314.732	1.17e-05	-1.4269	down	yes
ENSG00000160781	PAQR6	559.769	746.154	575.172	197.004	198.376	317.107	1.32e-05	1.40306	up	yes
ENSG00000146834	MEPCE	252.387	476.582	379.968	142.423	44.9925	57.008	1.33e-05	2.17622	up	yes
ENSG00000224376	ENSG00000224376	7.85641	12.8806	9.39482	10.234	264.842	172.212	1.33e-05	-3.88905	down	yes
ENSG00000235119	ENSG00000235119	22.5872	94.7643	84.5534	266.936	243.368	652.029	1.51e-05	-2.52414	down	yes
ENSG00000136699	SMPD4	94.277	53.3624	61.5883	5031.7	8311.34	57.008	1.99e-05	-6.00105	down	yes
ENSG00000124343	XG	150.254	161.927	179.546	347.955	354.827	406.182	2e-05	-1.17298	down	yes
ENSG00000168916	ZNF608	188.554	189.529	201.467	375.246	429.474	464.378	2.07e-05	-1.13017	down	yes
ENSG00000124942	AHNAK	27909.9	32089.2	28866.1	75543.8	58190.6	50790.6	2.07e-05	-1.05413	down	yes
ENSG00000141447	OSBPL1A	13.7487	69.0031	28.1845	150.098	3168.9	711.412	2.04e-05	-5.18226	down	yes
ENSG00000230487	PSMG3-AS1	1562.44	2195.22	1116.94	572.25	740.331	445.375	2.16e-05	1.47119	up	yes
ENSG00000254973	ENSG00000254973	474.331	504.183	479.136	173.978	213.714	252.973	2.14e-05	1.18848	up	yes
ENSG00000273983	H3C8	750.287	1081.05	1037.61	260.113	369.143	472.691	2.22e-05	1.38212	up	yes
ENSG00000224020	MIR181A2HG	38.3	46.9221	25.0529	153.51	152.361	103.327	2.34e-05	-1.89017	down	yes
ENSG00000251365	LINC02236	66.7795	61.6428	64.7199	206.385	177.925	150.834	2.37e-05	-1.4722	down	yes
ENSG00000145287	PLAC8	15539	14434.5	18426.4	29056.8	30724.7	30846.1	2.5e-05	-0.904955	down	yes
ENSG00000205336	ADGRG1	7464.57	11038.7	5802.87	26148.7	16995.9	19331.7	2.64e-05	-1.36197	down	yes
ENSG00000087274	ADD1	1808.94	1605.47	3298.63	4712.74	6595.49	7407.48	2.75e-05	-1.47926	down	yes
ENSG00000166526	ZNF3	398.713	718.553	554.295	1527.42	1901.95	1074.84	2.76e-05	-1.43008	down	yes
ENSG00000225614	ZNF469	1630.21	1208.93	1954.12	757.314	501.052	716.163	2.8e-05	1.27925	up	yes
ENSG00000186642	PDE2A	589.231	539.144	742.191	239.646	282.225	312.356	3.15e-05	1.166	up	yes
ENSG00000139055	ERP27	237.657	404.818	223.388	924.469	843.609	603.335	3.13e-05	-1.45328	down	yes
ENSG00000137411	VARS2	4679.48	6911.35	5684.91	2612.22	3134.13	2467.97	3.09e-05	1.07253	up	yes
ENSG00000130700	GATA5	347.646	376.297	314.205	147.54	151.338	169.836	3.5e-05	1.14879	up	yes
ENSG00000275391	MIR6770-3	57346.9	62378.8	53481.6	26931.6	24564.9	35057.6	3.48e-05	1.00085	up	yes
ENSG00000287064	ENSG00000287064	1158.82	1335.9	1634.7	596.129	535.819	754.168	3.9e-05	1.13101	up	yes
ENSG00000127129	EDN2	14.7308	17.4808	20.8774	63.1095	67.4887	112.828	4.19e-05	-2.19513	down	yes
ENSG00000158863	FHIP2B	5234.34	6057.55	6664.06	3343.95	3149.47	3241.14	4.36e-05	0.883235	up	yes
ENSG00000169258	GPRIN1	9511.17	8930.84	9308.18	3682.52	4257.92	5669.92	4.7e-05	1.02796	up	yes
ENSG00000115825	PRKD3	728.682	482.102	211.905	1663.87	1837.53	1288.62	4.77e-05	-1.75123	down	yes
ENSG00000184634	MED12	39.2821	77.2835	43.8425	716.378	114.526	176.962	5.32e-05	-2.65166	down	yes
	MSTRG.847	183.644	333.975	207.73	521.933	1057.32	605.71	5.33e-05	-1.59017	down	yes
ENSG00000276311	MIR6511A3	61212.3	56487.8	56276	21462.3	25988.3	35378.2	5.38e-05	1.07071	up	yes
ENSG00000266835	GAPLINC	5904.09	3641.52	2976.07	1750.86	1569.62	1853.95	5.53e-05	1.27501	up	yes
ENSG00000116871	MAP7D1	25773.9	29789.1	31875.6	13038.1	16024.5	16866.1	5.55e-05	0.928911	up	yes
ENSG00000183763	TRAIP	3794.65	4241.39	4179.65	1512.92	2232.24	2222.12	5.47e-05	1.0339	up	yes
ENSG00000078401	EDN1	216.051	198.729	191.028	718.937	392.662	438.249	5.66e-05	-1.35619	down	yes
ENSG00000170412	GPRC5C	109.99	27.6012	42.7986	424.71	150.316	343.236	5.9e-05	-2.34859	down	yes
ENSG00000185630	PBX1	350.592	654.15	194.16	1754.27	1673.92	902.627	6.12e-05	-1.85259	down	yes
ENSG00000164414	SLC35A1	116.864	108.565	84.5534	230.264	269.955	247.035	6.38e-05	-1.26821	down	yes
ENSG00000157916	RER1	10847.7	8143.29	8948.05	5138.31	5094.37	4774.42	6.52e-05	0.8966	up	yes
ENSG00000279207	ENSG00000279207	19206	1329.46	12690.3	1696.28	1841.62	1971.53	6.47e-05	2.59234	up	yes
ENSG00000250470	ENSG00000250470	1441.65	934.762	842.403	481.85	457.083	479.817	7.48e-05	1.18194	up	yes
ENSG00000258315	C17orf49	4755.09	5088.75	6232.94	2014.39	2681.14	3060.62	8.06e-05	1.05179	up	yes
ENSG00000129187	DCTD	11895.6	10060.7	11526.4	4317.03	6598.55	5779.19	8.41e-05	1.00409	up	yes
ENSG00000090061	CCNK	3093.46	2730.68	2553.3	1588.82	618.646	699.536	9.06e-05	1.52629	up	yes
ENSG00000261092	LINC02178	6.87436	183.088	227.564	6.82265	7.15789	17.815	9.18e-05	3.72613	up	yes
ENSG00000123094	RASSF8	59.9052	23.001	30.2722	28.9963	510.255	419.246	9.44e-05	-3.0818	down	yes
ENSG00000261115	TMEM178B	1340.5	1334.06	982.281	2567.02	2414.25	2152.05	0.000100078	-0.963952	down	yes
ENSG00000182087	TMEM259	4990.79	9792	9882.31	2137.19	2183.16	4274.41	0.000103571	1.52113	up	yes
ENSG00000236404	VLDLR-AS1	79.5462	138.926	51.1496	506.582	241.323	252.973	0.00010282	-1.89151	down	yes
ENSG00000278265	MIR6770-1	54682.6	54207	54085	23581.6	25116	35058.7	0.000106188	0.960403	up	yes
ENSG00000167967	E4F1	2292.11	2875.13	2102.35	1293.74	672.842	1114.03	0.000107561	1.23852	up	yes
ENSG00000186919	ZACN	159.092	152.727	82.4657	29.8491	48.0601	19.0027	0.000111779	2.02138	up	yes
ENSG00000180628	PCGF5	60.8872	91.0841	97.0799	180.8	216.782	290.978	0.000116785	-1.4657	down	yes
ENSG00000196642	RABL6	211.141	177.568	116.913	62.2567	59.3082	52.2573	0.00011784	1.53906	up	yes
ENSG00000110697	PITPNM1	26910.2	32274.1	29326.5	12703.8	16891.6	7700.83	0.000126126	1.24679	up	yes
ENSG00000280143	ENSG00000280143	208.195	581.466	768.288	1193.11	2242.47	1939.46	0.000128539	-1.78663	down	yes
ENSG00000177989	ODF3B	2389.33	3486.04	2206.74	1524.01	945.864	1036.83	0.000127954	1.20429	up	yes
ENSG00000067560	RHOA	0	0	3.13161	1341.5	4.09022	425.185	0.000129142	-9.16211	down	yes
ENSG00000235961	PNMA6A	45.1744	38.6417	68.8954	110.868	165.654	273.163	0.000131868	-1.84737	down	yes
ENSG00000166747	AP1G1	7152.28	4065.66	4792.4	9949.13	12097.9	12845.8	0.000131052	-1.12391	down	yes
ENSG00000256443	ENSG00000256443	1146.05	2266.98	1818.42	836.627	666.707	745.855	0.000134042	1.21769	up	yes
ENSG00000144724	PTPRG	1544.77	1212.61	1255.77	3773.78	2432.66	2380.08	0.00013951	-1.09758	down	yes
ENSG00000134330	IAH1	250.423	218.05	412.328	1142.79	4007.4	286.228	0.000141145	-2.62602	down	yes
ENSG00000160957	RECQL4	33543	40320.8	36352.8	20266.7	17420.3	22891.1	0.000144465	0.86349	up	yes
ENSG00000174669	SLC29A2	2908.84	3745.49	3621.18	967.963	1654.5	1864.64	0.000145678	1.19581	up	yes
ENSG00000250067	YJEFN3	687.436	956.843	1022.99	477.585	352.782	423.997	0.000151615	1.08795	up	yes
ENSG00000179855	GIPC3	437.995	410.339	520.891	243.057	225.985	186.464	0.000152637	1.06075	up	yes
ENSG00000234602	MCIDAS	392.821	336.735	435.294	203.827	159.519	185.276	0.000152022	1.08516	up	yes
ENSG00000288677	HRURF	3652.25	4683.93	5586.79	2126.11	900.872	2147.3	0.000156987	1.42803	up	yes
ENSG00000102003	SYP	1506.47	1634.91	1225.5	717.231	695.338	859.871	0.000163446	0.942928	up	yes
ENSG00000266494	MIR4641	5927.66	6375.89	5828.97	3442.88	3145.38	3850.42	0.000167254	0.796737	up	yes
ENSG00000125845	BMP2	162.039	83.7238	101.255	40.9359	30.6767	27.3163	0.00017015	1.80459	up	yes
ENSG00000124302	CHST8	9459.12	9189.38	11774.8	4167.79	3579.97	6313.64	0.000171578	1.11355	up	yes
ENSG00000120690	ELF1	260.244	462.781	206.686	660.944	1352.84	756.544	0.000172847	-1.5745	down	yes
ENSG00000026559	KCNG1	10939.1	9708.28	13296.8	4626.61	4863.28	7035.74	0.000174817	1.03856	up	yes
ENSG00000226328	NUP50-DT	509.685	701.992	560.558	208.944	337.443	180.525	0.000180261	1.28544	up	yes
ENSG00000144504	ANKMY1	917.236	1061.73	1078.32	614.038	527.639	475.067	0.000180488	0.918267	up	yes
ENSG00000174227	PIGG	6839.01	5259.88	1969.78	1599.91	1448.96	1674.61	0.000182805	1.57462	up	yes
ENSG00000291015	ENSG00000291015	16112.5	13197.1	17171.7	7162.93	6998.37	9787.56	0.000183833	0.956751	up	yes
ENSG00000169962	TAS1R3	433.085	473.821	472.873	203.827	265.865	219.718	0.000181713	1.0015	up	yes
ENSG00000065268	WDR18	9806.77	9681.6	13838.6	6275.98	4721.14	5842.13	0.000194705	0.984818	up	yes
ENSG00000275894	ENSG00000275894	19.641	14.7207	35.4916	103.193	97.1428	73.6353	0.000193154	-1.97837	down	yes
ENSG00000176973	FAM89B	11926	16254.4	14756.1	6712.63	6677.29	8900.38	0.000194992	0.945864	up	yes
ENSG00000284202	MIR137	1674.4	1768.32	1480.21	3193	2927.58	2625.93	0.00019908	-0.829253	down	yes
ENSG00000229299	ZBTB46-AS2	5198	9435.95	8413.59	4341.76	1886.62	2073.67	0.000198497	1.47287	up	yes
ENSG00000280798	LINC00294	239.621	34.0415	73.0709	19.6151	16.3609	16.6273	0.000197354	2.71842	up	yes
ENSG00000150991	UBC	215922	165095	262824	68644.4	128896	65819.3	0.000201278	1.28967	up	yes
ENSG00000136205	TNS3	5657.6	10996.3	3905.12	24228.1	20240.5	14224.7	0.000204294	-1.5134	down	yes
ENSG00000169093	ASMTL	2985.44	2813.49	4896.79	1838.7	1330.35	743.479	0.000206034	1.45035	up	yes
ENSG00000159579	RSPRY1	392.821	576.866	453.039	1770.48	945.864	870.56	0.000212249	-1.33445	down	yes
ENSG00000280194	ENSG00000280194	1474.06	1291.74	1593.99	489.525	697.383	859.871	0.000214263	1.09185	up	yes
ENSG00000152256	PDK1	2076.06	1581.55	1965.61	3483.81	4777.38	3096.25	0.000215585	-1.01427	down	yes
ENSG00000066777	ARFGEF1	614.764	933.842	907.122	3000.26	2041.02	1273.18	0.000217012	-1.36282	down	yes
ENSG00000138641	HERC3	529.326	722.233	659.725	2077.5	1391.7	1022.58	0.000219987	-1.23316	down	yes
ENSG00000130733	YIPF2	30156.8	37993.1	36937.3	16888.6	20580	20930.3	0.000226718	0.8476	up	yes
ENSG00000120875	DUSP4	2129.09	1308.3	2055.38	1008.9	827.248	719.726	0.000226487	1.10312	up	yes
ENSG00000200259	SNORD35A	22605.8	23076.5	23140.5	9735.07	10173.4	15265.1	0.000237301	0.968461	up	yes
ENSG00000137962	ARHGAP29	761.09	1204.33	1420.71	2742.7	2206.68	2377.71	0.00025059	-1.11375	down	yes
ENSG00000101040	ZMYND8	1101.86	1081.97	1103.37	2043.38	2116.69	1662.73	0.000255105	-0.825091	down	yes
ENSG00000271452	ENSG00000271452	4461.46	2343.35	3489.66	7919.39	8017.86	6329.08	0.000254535	-1.11307	down	yes
ENSG00000213997	PGAM1P7	1875.72	1561.31	1843.47	2919.24	3138.22	3020.24	0.000257233	-0.781706	down	yes
ENSG00000120738	EGR1	323.095	350.536	552.207	734.288	2152.48	918.067	0.000261392	-1.63424	down	yes
ENSG00000102243	VGLL1	3180.87	4455.76	4376.94	8156.48	7003.49	7149.75	0.000264992	-0.893037	down	yes
ENSG00000144596	GRIP2	352.557	328.455	487.487	151.804	127.82	211.405	0.000267371	1.25244	up	yes
ENSG00000160685	ZBTB7B	7597.15	4951.66	4682.8	2943.12	2755.79	2919.29	0.000269585	0.999601	up	yes
ENSG00000261052	SULT1A3	577.446	992.725	1312.14	3243.32	2134.07	1957.28	0.000278559	-1.34778	down	yes
ENSG00000143819	EPHX1	985.98	22329.4	13739.4	668.62	832.361	1119.97	0.000282898	3.82156	up	yes
ENSG00000124635	H2BC11	855.367	726.833	883.114	435.797	422.316	486.943	0.000286787	0.874416	up	yes
ENSG00000166546	BEAN1	850.457	1058.97	1375.82	506.582	441.744	611.648	0.000289268	1.07484	up	yes
ENSG00000068354	TBC1D25	84.4564	56.1225	83.5096	550.076	471.398	70.0723	0.000296747	-2.28576	down	yes
ENSG00000259959	ENSG00000259959	21.6051	17.4808	15.658	91.2529	60.3308	57.008	0.000298785	-1.93228	down	yes
ENSG00000133818	RRAS2	5271.65	4211.03	4950.03	2988.32	2642.28	2694.82	0.000302559	0.793632	up	yes
ENSG00000184857	TMEM186	954.554	1179.49	102.299	168.008	47.0376	155.584	0.000303718	2.59306	up	yes
ENSG00000102901	CENPT	18312.3	17260	17199.8	5110.16	10489.4	8693.72	0.000310679	1.11928	up	yes
ENSG00000279369	ENSG00000279369	116.864	157.327	105.431	48.6114	41.9248	48.6943	0.000323232	1.44794	up	yes
ENSG00000197415	VEPH1	173.823	237.371	177.458	891.208	351.759	422.809	0.000323469	-1.50134	down	yes
ENSG00000118596	SLC16A7	1075.35	1078.29	793.341	4102.12	1797.65	1792.19	0.000322089	-1.3843	down	yes
ENSG00000106009	BRAT1	13970.7	15989.4	14689.3	9593.5	7002.46	8533.39	0.000328798	0.82924	up	yes
ENSG00000269968	ENSG00000269968	13920.6	25493.4	36411.2	6627.35	7545.44	13135.6	0.000331061	1.47338	up	yes
ENSG00000085982	USP40	64.8154	104.885	234.871	175.683	1585.98	507.134	0.000340313	-2.48793	down	yes
ENSG00000221930	DENND10P1	123.739	124.206	113.782	446.883	223.94	251.785	0.00035865	-1.35227	down	yes
ENSG00000131018	SYNE1	855.367	841.838	738.016	4456.04	1428.51	1483.4	0.000376451	-1.59745	down	yes
ENSG00000188582	PAQR9	109.99	68.0831	164.931	33.2604	38.8571	20.1903	0.000375776	1.88753	up	yes
ENSG00000105953	OGDH	72063.9	58814.6	75716	32457	37984.9	43763.1	0.00038031	0.855188	up	yes
ENSG00000103404	USP31	2076.06	2158.42	2255.8	1417.41	1195.37	1168.66	0.000383151	0.778964	up	yes
ENSG00000188352	FOCAD	108.026	53.3624	38.6232	706.997	351.759	67.697	0.000385047	-2.4944	down	yes
ENSG00000112033	PPARD	7879	7197.49	9294.61	5012.94	2624.9	1806.44	0.000388391	1.36741	up	yes
ENSG00000175040	CHST2	697.257	507.863	622.146	287.404	283.248	356.3	0.000389727	0.979982	up	yes
ENSG00000060656	PTPRU	3587.43	3434.52	2360.19	1153.03	131.91	907.378	0.000393708	2.09732	up	yes
ENSG00000118579	MED28	3449.95	1864	2821.58	1416.55	305.744	307.606	0.000393077	2.00196	up	yes
ENSG00000101204	CHRNA4	139.451	168.368	148.229	46.0529	51.1278	77.1983	0.000397185	1.39353	up	yes
ENSG00000126226	PCID2	34.3718	103.965	84.5534	544.959	301.654	117.579	0.000400711	-2.1139	down	yes
ENSG00000213347	MXD3	5624.21	4370.2	5865.5	2408.39	3384.66	2565.36	0.000407335	0.924086	up	yes
ENSG00000289290	ENSG00000289290	3989.09	3977.34	2134.71	5951.06	7476.93	9545.28	0.000409557	-1.18532	down	yes
ENSG00000102890	ELMO3	619.675	725.913	706.7	394.861	323.128	394.305	0.000412438	0.883701	up	yes
ENSG00000010165	METTL13	2361.83	1104.97	1373.73	776.929	714.767	557.016	0.000414722	1.23999	up	yes
ENSG00000251432	LINC02615	16.6949	12.8806	26.0967	100.634	77.7143	48.6943	0.000418074	-2.03565	down	yes
ENSG00000177943	MAMDC4	4447.71	16415.4	9778.97	3357.6	3197.53	4123.58	0.000416301	1.52083	up	yes
ENSG00000181790	ADGRB1	413.444	296.253	388.319	99.7812	134.977	206.654	0.000424256	1.31836	up	yes
ENSG00000290611	CYP2G1P	200.339	69.0031	131.528	25.5849	21.4737	0	0.000423176	3.07621	up	yes
ENSG00000267060	PTGES3L	5130.24	5210.2	5844.62	2668.51	3549.29	2127.11	0.000438198	0.955579	up	yes
ENSG00000159069	FBXW5	59828.6	65949.5	74917.5	31899.3	31236	44737	0.000442383	0.895699	up	yes
ENSG00000275072	SNORD50B	0	0	0	28.9963	3.06767	695.973	0.000450004	-10.3934	down	yes
ENSG00000214694	ARHGEF33	1786.35	1925.65	1601.3	2815.2	3191.4	2966.79	0.000453752	-0.755912	down	yes
ENSG00000164778	EN2	872.062	789.396	804.823	441.766	458.105	509.509	0.000459026	0.807893	up	yes
ENSG00000234072	GTF3C2-AS2	61.8693	13.8006	102.299	11.9396	3.06767	2.37533	0.000458407	3.32355	up	yes
ENSG00000164744	SUN3	468.439	309.134	489.575	885.239	921.323	756.544	0.000459754	-1.01703	down	yes
ENSG00000276598	MIR6893	18768	15905.7	20669.7	8819.98	9546.58	12078.6	0.000464162	0.862247	up	yes
ENSG00000116544	DLGAP3	6224.24	5349.12	6793.5	2561.9	2557.41	4074.89	0.000464475	0.99851	up	yes
ENSG00000225968	ELFN1	199.356	1192.37	974.974	78.4605	257.684	197.153	0.000467729	2.15102	up	yes
ENSG00000182218	HHIPL1	733.593	831.718	633.629	353.072	391.639	433.498	0.000474269	0.901309	up	yes
ENSG00000215808	LINC01139	162.039	143.526	226.52	401.683	403.91	333.734	0.000476487	-1.10007	down	yes
ENSG00000100354	TNRC6B	861.259	245.651	178.502	1709.07	1532.81	1370.57	0.000480128	-1.84331	down	yes
ENSG00000283346	MIR6511B2	17086.7	16165.1	15680	8716.79	9260.27	11061.9	0.000490322	0.752843	up	yes
ENSG00000166169	POLL	2620.11	5234.12	3962.53	1678.37	1661.65	2138.99	0.000489578	1.10903	up	yes
ENSG00000055118	KCNH2	517.541	448.06	590.83	301.049	171.789	242.284	0.000496303	1.12064	up	yes
ENSG00000129116	PALLD	1139.18	1314.74	3145.18	8967.52	3243.55	5488.21	0.000501779	-1.66057	down	yes
ENSG00000142405	NLRP12	182.662	205.169	87.685	32.4076	56.2406	58.1957	0.000523328	1.70091	up	yes
ENSG00000149187	CELF1	2307.82	3307.55	4724.55	1815.68	1466.35	1500.02	0.000515506	1.11234	up	yes
ENSG00000258986	TMEM179	445.851	288.893	316.292	150.098	95.0977	182.901	0.000525778	1.29695	up	yes
ENSG00000122884	P4HA1	5910.97	5677.58	6025.21	11120.9	10239.9	8502.51	0.000520409	-0.76174	down	yes
ENSG00000145194	ECE2	7801.42	8520.51	8277.88	4201.9	4152.6	5622.42	0.000520039	0.815736	up	yes
ENSG00000010244	ZNF207	406.569	706.592	513.584	92.9586	80.7819	295.729	0.000527537	1.79638	up	yes
ENSG00000100106	TRIOBP	12586	15956.3	17380.4	2962.74	6288.72	8675.91	0.00051119	1.35716	up	yes
ENSG00000173153	ESRRA	3189.7	2321.27	4717.25	1133.41	1918.32	1351.56	0.000524379	1.21593	up	yes
ENSG00000232931	LINC00342	54.0128	58.8827	33.4038	557.752	121.684	80.7613	0.000513614	-2.37834	down	yes
ENSG00000129159	KCNC1	419.336	273.252	444.688	142.423	140.09	209.029	0.000529245	1.21199	up	yes
ENSG00000101181	MTG2	23525	23210.8	24546.6	6823.5	14632.8	11754.3	0.000532441	1.10195	up	yes
ENSG00000171889	MIR31HG	11.7846	2.76012	9.39482	1384.14	7.15789	65.3217	0.000540133	-5.92871	down	yes
ENSG00000289048	ENSG00000289048	230.782	287.053	228.607	446.883	672.842	445.375	0.000544314	-1.06774	down	yes
ENSG00000156787	TBC1D31	354.521	345.936	251.573	617.45	646.255	565.329	0.000549998	-0.941703	down	yes
ENSG00000136944	LMX1B	0	3348.03	3121.17	0	0	0	0.000549246	13.5	up	yes
ENSG00000133422	MORC2	4458.51	583.306	2583.58	672.031	532.752	770.796	0.000556354	1.94858	up	yes
ENSG00000178752	ERFE	4162.92	3728.93	4382.16	1985.39	2294.62	2703.13	0.00055386	0.813896	up	yes
ENSG00000270882	H4C14	401.659	264.972	370.574	86.9888	134.977	187.651	0.000557069	1.34402	up	yes
ENSG00000113369	ARRDC3	2022.04	2140.94	1774.58	6066.19	3206.74	3421.67	0.000566288	-1.0964	down	yes
ENSG00000163501	IHH	100.169	103.965	176.414	56.2868	30.6767	29.6917	0.000570783	1.6973	up	yes
ENSG00000008735	MAPK8IP2	7430.2	6983.12	5655.68	3443.73	3457.26	4358.74	0.000577658	0.833941	up	yes
	MSTRG.10240	116.864	154.567	254.704	71.6378	36.812	61.7587	0.000582178	1.62594	up	yes
ENSG00000166823	MESP1	2730.1	2361.75	2174.38	1506.1	1066.53	1394.32	0.000587299	0.873085	up	yes
ENSG00000107758	PPP3CB	949.644	890.6	91.8605	135.6	102.256	166.273	0.000590975	2.2579	up	yes
ENSG00000134222	PSRC1	5650.73	5439.29	6181.79	2996.85	2156.57	3750.65	0.000591657	0.955992	up	yes
ENSG00000137975	CLCA2	559.769	804.116	603.357	1195.67	1690.29	1102.15	0.0006064	-1.01938	down	yes
ENSG00000145214	DGKQ	8092.11	6600.38	5467.79	2597.72	3175.04	4277.98	0.000622225	1.00442	up	yes
ENSG00000132749	TESMIN	2572.98	2729.76	2499.02	1719.31	1062.44	1369.38	0.000624283	0.910027	up	yes
ENSG00000147099	HDAC8	314.257	148.127	226.52	29.8491	20.4511	106.89	0.000625065	2.13941	up	yes
ENSG00000204536	CCHCR1	1456.38	2331.39	3619.1	295.932	1315.01	385.992	0.000628648	1.89113	up	yes
ENSG00000196313	POM121	6723.13	6190.96	9021.12	3382.33	4627.07	3589.13	0.000632652	0.9193	up	yes
ENSG00000128656	CHN1	645.208	784.796	560.558	1782.42	1202.53	1089.09	0.000643077	-1.03352	down	yes
ENSG00000118418	HMGN3	3023.74	3752.85	3126.39	5847.86	6243.73	4983.45	0.000642322	-0.785966	down	yes
	MSTRG.23120	1830.54	379.057	1212.98	457.97	266.887	290.978	0.000639852	1.7517	up	yes
ENSG00000105556	MIER2	3281.03	3474.08	4194.27	921.91	1306.83	87.8874	0.00064832	2.24039	up	yes
ENSG00000185885	IFITM1	15614.6	15751.1	15912.7	5450.44	5772.33	10835.1	0.000654672	1.1	up	yes
ENSG00000143889	HNRNPLL	0	0	0	2112.46	0	3364.66	0.000660346	-13.3048	down	yes
ENSG00000115414	FN1	854.385	173.888	965.579	3349.07	2450.04	1511.9	0.00066442	-1.87487	down	yes
ENSG00000154229	PRKCA	1655.74	1743.48	1562.67	3298.75	3362.16	2325.45	0.000662122	-0.856995	down	yes
ENSG00000105520	PLPPR2	15458.5	18886.6	15056.8	10503.5	4514.58	7082.06	0.000677625	1.16046	up	yes
ENSG00000066468	FGFR2	2453.17	2783.13	1920.72	4932.77	4212.93	3881.3	0.000689849	-0.864076	down	yes
ENSG00000242616	GNG10	3760.28	3527.44	3729.75	5667.92	7954.46	5832.63	0.000682358	-0.820352	down	yes
ENSG00000188290	HES4	11904.4	10431.4	9797.76	4954.95	3384.66	6976.36	0.000686447	1.06914	up	yes
ENSG00000253729	PRKDC	4885.71	4314.08	4228.71	14870	7039.28	7793.47	0.000688006	-1.14537	down	yes
ENSG00000274180	NATD1	3623.77	4066.58	4072.13	1636.58	2042.04	2631.87	0.0006875	0.898725	up	yes
ENSG00000161647	MPP3	1047.85	305.454	52.1935	69.0793	107.368	53.445	0.00069415	2.61165	up	yes
ENSG00000164124	TMEM144	463.528	445.3	524.022	956.876	786.346	795.737	0.000699824	-0.826016	down	yes
ENSG00000116977	LGALS8	944.734	1001.01	915.473	2145.72	1506.23	1551.09	0.000702131	-0.863012	down	yes
ENSG00000204624	DISP3	345.682	299.014	372.661	137.306	161.564	199.528	0.000701723	1.03182	up	yes
ENSG00000129187	DCTD	6356.82	4234.03	6221.46	10299.6	10063	10032.2	0.000704537	-0.854353	down	yes
ENSG00000261801	LOXL1-AS1	526.38	525.344	625.278	324.076	263.819	321.858	0.000709976	0.882083	up	yes
ENSG00000114853	ZBTB47	205.249	92.0042	123.177	194.445	1112.54	385.992	0.000722746	-2.00961	down	yes
ENSG00000261123	ENSG00000261123	9509.21	9780.04	8602.53	5301.2	4308.03	6238.81	0.000725037	0.815609	up	yes
ENSG00000160298	C21orf58	539.146	623.788	437.381	263.525	301.654	274.351	0.000728917	0.931275	up	yes
ENSG00000170379	TCAF2	447.816	521.664	427.986	660.091	1199.46	1032.08	0.000748483	-1.04842	down	yes
ENSG00000143847	PPFIA4	118.828	156.407	132.571	325.781	247.459	268.413	0.000759132	-1.04567	down	yes
ENSG00000105642	KCNN1	1195.16	1451.83	1317.36	515.11	683.067	851.557	0.000757618	0.952687	up	yes
ENSG00000185105	MYADML2	36901.6	45520.9	35421.6	20181.4	17102.2	26278.3	0.000765836	0.89067	up	yes
ENSG00000173928	SWSAP1	1530.04	1554.87	1611.73	928.733	918.255	1024.96	0.000763357	0.70984	up	yes
ENSG00000177951	BET1L	1939.55	3992.98	2835.15	1096.74	1258.77	1638.98	0.00076694	1.13453	up	yes
ENSG00000114423	CBLB	508.703	636.669	553.251	257.555	121.684	308.793	0.00077272	1.30457	up	yes
ENSG00000286176	ENSG00000286176	511.649	426.899	467.653	250.732	206.556	282.665	0.000783398	0.926926	up	yes
ENSG00000101181	MTG2	2115.34	2473.99	2144.11	11883.3	1898.89	9143.85	0.000789481	-1.76758	down	yes
ENSG00000170381	SEMA3E	1275.69	1587.07	1195.23	3618.56	2366.19	2141.36	0.000792231	-1.00196	down	yes
ENSG00000182600	SNORC	2246.93	2827.29	1967.69	4431.31	6113.86	3566.56	0.000795303	-1.00283	down	yes
ENSG00000073150	PANX2	3677.78	4291.99	3419.72	1269.01	2433.68	1894.33	0.000797952	1.02522	up	yes
ENSG00000064607	SUGP2	965.357	491.302	909.21	183.359	308.812	422.809	0.000804543	1.3721	up	yes
ENSG00000134215	VAV3	1957.23	2883.41	2290.25	4870.52	5507.49	3510.74	0.000802687	-0.961795	down	yes
ENSG00000161091	MFSD12	8553.67	8169.05	10329.1	3589.57	5654.73	5188.92	0.000811931	0.906424	up	yes
ENSG00000167676	PLIN4	1303.18	2049.85	900.859	119.396	492.872	604.522	0.000832855	1.80691	up	yes
ENSG00000105550	FGF21	126.685	176.648	112.738	35.8189	47.0376	67.697	0.000837726	1.47425	up	yes
ENSG00000273420	ENSG00000273420	4120.69	2888.01	4678.62	1816.53	2285.41	2080.79	0.000840194	0.918656	up	yes
ENSG00000054938	CHRDL2	444.869	579.626	670.164	232.823	290.406	323.045	0.00084837	1.00305	up	yes
ENSG00000159167	STC1	3749.47	4109.83	4204.71	6297.3	8745.92	6238.81	0.000849119	-0.818932	down	yes
ENSG00000127586	CHTF18	10597.3	10154.5	10182.9	5801.81	6004.45	7171.13	0.000863744	0.705032	up	yes
ENSG00000214717	ZBED1	753.234	556.625	515.671	916.793	1346.71	1375.32	0.000863683	-0.994708	down	yes
ENSG00000228049	POLR2J2	6.87436	104.885	1075.19	17.9095	4.09022	3.563	0.000861798	5.52918	up	yes
ENSG00000167100	SAMD14	181.68	212.53	172.238	86.9888	99.1879	72.4477	0.000857625	1.12974	up	yes
ENSG00000185269	NOTUM	452.726	621.948	565.777	264.378	334.376	225.657	0.000867204	0.992135	up	yes
ENSG00000102048	ASB9	136.505	221.73	189.984	358.189	416.18	355.112	0.000880748	-1.04246	down	yes
ENSG00000150776	NKAPD1	400.677	232.771	450.952	1100.15	697.383	691.222	0.000900955	-1.19957	down	yes
ENSG00000232316	LINC02518	24.5513	34.0415	34.4477	115.132	80.7819	76.0107	0.000908894	-1.54995	down	yes
ENSG00000165804	ZNF219	7170.94	8430.34	7373.89	3744.78	3782.43	5333.81	0.000909311	0.837233	up	yes
ENSG00000253738	OTUD6B-AS1	1299.25	1623.87	1607.56	2851.01	2735.34	2256.57	0.000908308	-0.791826	down	yes
ENSG00000185420	SMYD3	505.757	287.973	360.135	943.231	609.443	951.321	0.00090949	-1.11793	down	yes
ENSG00000287967	ENSG00000287967	82.4923	94.7643	75.1586	262.672	314.947	119.954	0.00090737	-1.4675	down	yes
ENSG00000197111	PCBP2	94995.8	77416.9	52928.4	36752.8	28421.9	44786.9	0.000915029	1.03512	up	yes
ENSG00000177694	NAALADL2	26.5154	19.3209	30.2722	73.3435	73.624	80.7613	0.000923777	-1.58338	down	yes
ENSG00000176182	MYPOP	558.787	796.756	2541.82	228.559	402.887	483.38	0.000933302	1.80623	up	yes
ENSG00000228701	TNKS2-DT	30.4436	31.2814	20.8774	86.9888	75.6691	78.386	0.000937095	-1.54338	down	yes
ENSG00000266970	SOCS3-DT	109.008	160.087	100.211	307.872	237.233	264.85	0.000939569	-1.13225	down	yes
ENSG00000204044	SLC12A5-AS1	176.769	138.926	416.504	7.67548	93.0526	28.504	0.0009446	2.50419	up	yes
ENSG00000254858	MPV17L2	12955.2	13728.9	15646.6	8471.17	7251.97	9426.51	0.00096421	0.751186	up	yes
ENSG00000117280	RAB29	95.259	156.407	443.644	911.676	899.849	533.262	0.000990657	-1.75474	down	yes
	MSTRG.1380	1312.02	1298.18	1703.59	2425.45	2797.71	2294.57	0.000996265	-0.801515	down	yes
ENSG00000145354	CISD2	3274.16	4562.49	7039.86	1600.76	1991.94	252.973	0.00100596	1.95146	up	yes
ENSG00000163050	COQ8A	3188.72	3172.3	3383.18	1469.43	1848.78	2206.69	0.00100439	0.818976	up	yes
ENSG00000226608	FTLP3	376.126	449.9	474.961	260.113	201.444	228.032	0.00101124	0.914847	up	yes
ENSG00000117009	KMO	460.582	358.816	541.768	1018.28	814.977	769.608	0.00101174	-0.936166	down	yes
ENSG00000167889	MGAT5B	6527.7	6901.23	6225.64	2791.32	1805.83	4361.11	0.00101505	1.13374	up	yes
ENSG00000151967	SCHIP1	170.877	273.252	229.651	706.144	304.722	667.469	0.00102737	-1.31655	down	yes
ENSG00000138778	CENPE	0	0	0	2952.5	959.158	0	0.00103359	-12.8192	down	yes
ENSG00000152669	CCNO	1176.5	1021.25	876.85	509.993	573.654	640.152	0.00104693	0.835565	up	yes
ENSG00000160447	PKN3	7131.66	8384.34	7871.82	3534.98	4005.35	5447.83	0.00106218	0.848734	up	yes
ENSG00000099904	ZDHHC8	10068	10432.4	11427.2	5453.85	5637.35	7501.3	0.00106018	0.78018	up	yes
ENSG00000161513	FDXR	1352.29	1116.93	1836.17	544.959	526.616	919.254	0.00107864	1.11346	up	yes
ENSG00000140497	SCAMP2	6367.62	5769.58	6646.32	3365.27	3729.26	4282.73	0.00107822	0.723441	up	yes
ENSG00000070756	PABPC1	73645	82627.1	78614.8	142575	166550	107161	0.00106917	-0.825611	down	yes
ENSG00000078804	TP53INP2	2882.32	3406.91	3017.83	1558.98	2101.35	1783.88	0.00107529	0.773774	up	yes
ENSG00000182782	HCAR2	176.769	373.537	298.547	127.925	126.797	77.1983	0.00107463	1.3523	up	yes
ENSG00000263676	MIR4632	2253.81	1798.68	2226.57	683.118	773.052	1428.76	0.00108609	1.12274	up	yes
ENSG00000172432	GTPBP2	20625	20844.5	22596.6	11387.9	13373	14533.5	0.00108674	0.705282	up	yes
ENSG00000117411	B4GALT2	16482.8	19642.9	20894.1	8500.17	8299.06	13319.7	0.0011247	0.920857	up	yes
ENSG00000289238	ENSG00000289238	269.082	253.011	213.993	112.574	93.0526	142.52	0.00112176	1.08257	up	yes
ENSG00000139200	PIANP	268.1	261.292	181.633	96.3699	85.8947	133.019	0.00112857	1.17644	up	yes
ENSG00000169418	NPR1	2135.96	2578.88	2024.06	801.661	1181.05	1447.77	0.00113761	0.974769	up	yes
ENSG00000033867	SLC4A7	109.008	125.126	155.537	1761.95	3459.31	89.075	0.00114151	-3.76856	down	yes
ENSG00000276903	H2AC16	107.044	109.485	175.37	46.0529	51.1278	55.8203	0.00114761	1.35828	up	yes
ENSG00000142512	SIGLEC10	137.487	168.368	187.896	68.2265	86.9173	58.1957	0.00114816	1.20896	up	yes
ENSG00000172183	ISG20	3103.28	2688.36	3105.51	1474.54	1402.95	2076.04	0.00115841	0.845218	up	yes
ENSG00000137501	SYTL2	1056.69	1167.53	1138.86	2639.51	2209.74	1517.84	0.00117605	-0.921185	down	yes
ENSG00000102910	LONP2	6730	1953.25	4519.95	2375.13	920.3	716.163	0.00117726	1.71825	up	yes
ENSG00000052802	MSMO1	3131.76	3641.52	3478.17	5794.13	6735.58	4878.94	0.00118328	-0.764018	down	yes
ENSG00000135253	KCP	80.5282	90.1641	89.7728	155.215	199.398	194.777	0.0011873	-1.07546	down	yes
ENSG00000196684	HSH2D	244.531	142.606	145.098	90.4001	27.609	42.756	0.00119089	1.72067	up	yes
ENSG00000178429	RPS3AP5	120.792	97.5244	107.519	25.5849	41.9248	51.0697	0.00120754	1.46661	up	yes
ENSG00000259015	ENSG00000259015	756.18	558.465	608.576	1096.74	1034.83	1275.55	0.00121165	-0.824868	down	yes
ENSG00000196227	FAM217B	157.128	138.006	157.624	312.989	246.436	318.295	0.00120631	-0.955352	down	yes
ENSG00000164649	CDCA7L	2429.6	2193.38	2717.19	4222.37	4277.35	3615.26	0.00121117	-0.723062	down	yes
ENSG00000139629	GALNT6	165.967	275.092	157.624	190.181	2098.28	3718.59	0.00120028	-3.32657	down	yes
ENSG00000234498	RPL13AP20	26.5154	95.6843	11.4826	5.11699	3.06767	7.126	0.00122645	3.13603	up	yes
ENSG00000149926	TLCD3B	389.875	427.819	449.908	256.702	210.647	235.158	0.0012274	0.850803	up	yes
ENSG00000154133	ROBO4	169.895	56.1225	210.862	41.7887	38.8571	46.319	0.00123556	1.78265	up	yes
	MSTRG.10300	243.549	4.60021	13.5703	5.11699	0	8.31367	0.00123336	4.29323	up	yes
ENSG00000243708	PLA2G4B	1290.42	1691.04	1580.42	686.529	901.894	950.134	0.00124314	0.846244	up	yes
ENSG00000161642	ZNF385A	10463.8	10027.5	13813.5	5408.65	6766.25	7210.33	0.00124413	0.823509	up	yes
ENSG00000048028	USP28	198.374	76.3635	41.7548	304.461	1240.36	136.582	0.00124631	-2.40929	down	yes
ENSG00000134986	NREP	1516.29	1856.64	1495.86	2633.54	3579.97	2503.6	0.00125236	-0.840225	down	yes
ENSG00000167645	YIF1B	777.785	565.826	769.332	312.136	308.812	454.876	0.00125965	0.974957	up	yes
ENSG00000157927	RADIL	1350.32	1246.66	1557.45	692.499	720.902	935.882	0.00126179	0.823001	up	yes
ENSG00000164896	FASTK	16870.7	20970.5	29035.2	11860.3	11833	12602.3	0.00127108	0.881699	up	yes
ENSG00000166971	AKTIP	859.295	834.478	612.751	1813.97	1591.1	1100.97	0.00129121	-0.966359	down	yes
ENSG00000213782	DDX47	2219.44	4831.14	6830.04	913.382	1922.41	2175.81	0.00132294	1.46995	up	yes
	MSTRG.13807	378.09	178.488	401.89	141.57	73.624	140.145	0.00132294	1.43097	up	yes
ENSG00000255441	SIGLEC10-AS1	84.4564	139.846	79.3341	32.4076	36.812	39.193	0.00133294	1.48958	up	yes
ENSG00000236682	MAP3K2-DT	534.236	598.947	569.953	955.171	987.789	869.372	0.0013388	-0.723714	down	yes
ENSG00000180596	H2BC4	781.713	530.864	773.507	370.982	378.346	380.053	0.00134727	0.885084	up	yes
ENSG00000115594	IL1R1	1420.05	1324.86	1532.4	3190.44	4889.86	1763.69	0.00136391	-1.20267	down	yes
ENSG00000186765	FSCN2	176.769	300.854	233.827	87.8416	111.459	119.954	0.00136892	1.15881	up	yes
ENSG00000143401	ANP32E	4633.32	5161.43	4199.49	12884.6	7852.21	6887.28	0.00139504	-0.981156	down	yes
ENSG00000182185	RAD51B	123.739	198.729	141.966	305.314	478.556	273.163	0.00137884	-1.18597	down	yes
ENSG00000081870	IFT25	815.103	471.981	721.314	1301.42	1317.05	1197.17	0.0013882	-0.926238	down	yes
ENSG00000152291	TGOLN2	6555.19	6577.38	9796.71	10578.5	21914.4	16122.6	0.00139319	-1.08422	down	yes
ENSG00000084636	COL16A1	1808.94	2634.08	1856	3616.86	3624.96	3767.28	0.00139251	-0.805363	down	yes
ENSG00000291035	RRP7BP	2354.96	1749	1988.57	4065.45	2762.95	5387.26	0.00139196	-1.00355	down	yes
ENSG00000081760	AACS	927.057	237.371	1226.55	1466.87	2399.94	4484.63	0.00140592	-1.80449	down	yes
ENSG00000228742	LINC02577	117.846	82.8037	119.001	232.823	195.308	242.284	0.00141503	-1.06952	down	yes
ENSG00000128311	TST	14530.4	15558.8	12195.5	7925.36	5724.27	9402.76	0.00141903	0.875269	up	yes
ENSG00000114423	CBLB	508.703	854.719	581.435	1158.14	1717.89	1111.66	0.00142561	-1.03566	down	yes
ENSG00000158106	RHPN1	788.587	1241.14	751.586	243.057	444.812	521.386	0.00143982	1.20315	up	yes
ENSG00000137285	TUBB2B	650.118	402.058	478.092	209.796	281.203	271.976	0.00144209	1.00503	up	yes
ENSG00000182095	TNRC18	37029.2	37499.1	41708.8	13993.3	27069.1	19071.6	0.0014386	0.950836	up	yes
ENSG00000196878	LAMB3	18393.8	18147.8	11794.7	5518.67	9265.38	9219.86	0.00145331	1.00991	up	yes
ENSG00000273313	RBAKDN	114.9	104.885	105.431	27.2906	48.0601	48.6943	0.00146256	1.39752	up	yes
ENSG00000175063	UBE2C	54177.8	55542	72848.5	38405.5	34271	36893.7	0.0014628	0.736576	up	yes
ENSG00000185924	RTN4RL1	0	0	0	1054.1	0	1918.08	0.00147391	-12.4229	down	yes
ENSG00000284535	MIR6748	2023.03	1560.39	1654.53	870.74	926.436	1178.17	0.00147855	0.816453	up	yes
ENSG00000122965	RBM19	159.092	80.0436	54.2812	245.615	291.428	252.973	0.00149325	-1.42833	down	yes
ENSG00000140153	WDR20	563.698	843.678	414.416	1379.88	1003.13	1505.96	0.00150429	-1.09356	down	yes
ENSG00000132424	PNISR	454.69	560.305	287.064	2334.2	665.684	843.243	0.0015098	-1.56166	down	yes
ENSG00000251508	ENSG00000251508	824.923	0	564.733	0.852831	0	0	0.00152402	10.3194	up	yes
ENSG00000275803	RN7SL736P	61.8693	71.7632	75.1586	270.347	65.4436	458.439	0.00152396	-1.92676	down	yes
ENSG00000158292	GPR153	3285.94	3381.15	4039.77	1608.44	1380.45	2516.67	0.00154033	0.959879	up	yes
ENSG00000202261	SNORD115-44	2498.34	2472.15	1973.96	6710.93	4184.3	3282.71	0.00154262	-1.02984	down	yes
ENSG00000104490	NCALD	53.0308	62.5628	60.5444	108.31	213.714	128.268	0.00154016	-1.35342	down	yes
ENSG00000275216	LINC03061	14101.3	16051	15921.1	23820.4	26003.6	22528.9	0.00153302	-0.65112	down	yes
ENSG00000071909	MYO3B	49.1026	55.2025	73.0709	123.661	201.444	121.142	0.00154399	-1.33221	down	yes
ENSG00000122678	POLM	1073.38	2298.26	2323.65	705.291	576.722	1116.41	0.00158299	1.24814	up	yes
ENSG00000268916	CSAG3	22.5872	28.5213	44.8864	71.6378	117.594	96.201	0.00159837	-1.5733	down	yes
ENSG00000118260	CREB1	1092.04	1197.89	962.448	2619.04	1742.44	1666.3	0.00160647	-0.890358	down	yes
ENSG00000142552	RCN3	4912.22	5981.19	5393.67	2325.67	3188.33	3643.76	0.00161888	0.830901	up	yes
ENSG00000162433	AK4	6541.45	5185.35	4700.54	9247.25	10269.5	8383.74	0.00161597	-0.7642	down	yes
ENSG00000125503	PPP1R12C	16507.3	23437.1	19944.2	8450.7	7675.31	13996.7	0.00162957	0.991498	up	yes
ENSG00000275307	ENSG00000275307	70.7077	437.94	245.309	1835.29	215.759	1536.84	0.0016306	-2.25038	down	yes
ENSG00000159753	CARMIL2	4667.69	3476.84	4826.85	2094.55	1957.17	2966.79	0.00164517	0.886279	up	yes
ENSG00000177614	PGBD5	263.19	193.209	310.029	107.457	107.368	143.708	0.00165175	1.09767	up	yes
ENSG00000237758	BANF1P3	423.264	600.787	872.675	275.464	314.947	312.356	0.00167044	1.07123	up	yes
ENSG00000152939	MARVELD2	888.757	925.562	1124.25	1409.73	1966.38	1763.69	0.00166936	-0.806518	down	yes
ENSG00000158748	HTR6	736.539	770.995	853.885	339.427	332.331	547.514	0.00167246	0.955075	up	yes
ENSG00000162650	ATXN7L2	1224.62	1120.61	1543.88	701.027	644.21	846.806	0.00167738	0.827446	up	yes
ENSG00000172183	ISG20	8431.9	6563.58	8036.75	3845.42	2982.8	5335	0.00169274	0.921234	up	yes
ENSG00000162614	NEXN	156.146	120.525	109.606	504.876	205.534	263.662	0.00170519	-1.33569	down	yes
ENSG00000112877	CEP72	8665.62	8093.61	9362.46	5627.83	5836.75	5374.19	0.00171027	0.633423	up	yes
ENSG00000125637	PSD4	16823.5	19559.2	18280.2	10060.8	12951.7	10599.9	0.00172168	0.70158	up	yes
ENSG00000178057	NDUFAF3	24475.7	30313.5	28673	15345.8	15472.3	19556.1	0.00172122	0.728469	up	yes
ENSG00000225972	MTND1P23	288.723	266.812	218.169	139.011	100.21	141.332	0.00172624	1.02407	up	yes
ENSG00000171631	P2RY6	162.039	161.007	343.433	514.257	411.068	680.533	0.00173517	-1.26924	down	yes
ENSG00000166484	MAPK7	3673.86	3221.99	3469.82	2235.27	1713.8	2282.7	0.00176326	0.734103	up	yes
ENSG00000105617	LENG1	5844.19	5713.46	6493.91	3499.17	3313.08	4270.85	0.00176742	0.703869	up	yes
ENSG00000128242	GAL3ST1	31.4257	69.0031	69.9392	281.434	123.729	123.517	0.00178382	-1.63592	down	yes
ENSG00000244716	RPL17P7	0	1144.53	1490.65	0	0	0	0.00178519	12.2043	up	yes
ENSG00000204677	FAM153CP	526.38	515.223	490.619	318.959	268.932	308.793	0.00179785	0.772798	up	yes
ENSG00000132622	HSPA12B	175.787	230.01	250.529	116.838	83.8496	110.453	0.0018017	1.0761	up	yes
ENSG00000107404	DVL1	42018.1	44795	44870.7	23658.4	23665	32077.7	0.00181147	0.729872	up	yes
ENSG00000178882	RFLNA	2224.35	2714.12	2511.55	4769.88	3836.63	3731.65	0.00181093	-0.727913	down	yes
ENSG00000160460	SPTBN4	637.352	884.16	670.164	303.608	260.752	489.319	0.0018241	1.05818	up	yes
ENSG00000289025	ENSG00000289025	1321.84	828.037	1294.4	3158.03	1948.99	1896.7	0.00182549	-1.0243	down	yes
ENSG00000100263	RHBDD3	9256.82	11290.8	9148.47	4761.36	5393.98	6975.17	0.00183687	0.793834	up	yes
ENSG00000116679	IVNS1ABP	3052.22	3318.59	2740.16	7036.71	5957.41	3962.06	0.00183838	-0.896233	down	yes
ENSG00000267855	NDUFA7	1922.86	2606.48	1639.92	1118.06	1278.2	959.635	0.00184582	0.878345	up	yes
ENSG00000062282	DGAT2	1462.27	1795.92	1349.72	792.28	705.564	1048.71	0.00185033	0.856192	up	yes
ENSG00000158882	TOMM40L	3400.84	4016.9	3474	1978.57	807.819	2066.54	0.00185105	1.16634	up	yes
ENSG00000128965	CHAC1	9868.64	10709.3	10950.2	4867.11	4209.86	7659.26	0.00186315	0.913779	up	yes
ENSG00000269439	PGLS-DT	1090.08	1204.33	1161.83	604.657	597.173	811.176	0.00186607	0.780675	up	yes
ENSG00000275067	MIR6825	4272.91	3995.74	3137.87	2414.36	1811.97	2353.96	0.00189447	0.79365	up	yes
ENSG00000105397	TYK2	26062.7	30505.8	31310.9	13209.5	16332.3	20691.5	0.0019005	0.806924	up	yes
ENSG00000107872	FBXL15	3145.51	3914.78	2584.62	725.759	1303.76	2079.6	0.00190474	1.23148	up	yes
ENSG00000126759	CFP	2306.84	2257.78	2635.77	995.254	1175.94	1712.62	0.0019197	0.891147	up	yes
ENSG00000175938	ORAI3	615.746	639.429	97.0799	1483.93	1632	1353.94	0.00192755	-1.72453	down	yes
ENSG00000158050	DUSP2	139.451	70.8432	77.2463	37.5246	32.7218	28.504	0.00193235	1.53822	up	yes
ENSG00000042980	ADAM28	21.6051	13.8006	6.26322	55.434	43.9699	71.26	0.00194412	-2.02934	down	yes
ENSG00000288003	ENSG00000288003	11.7846	17.4808	8.35096	28.9963	92.03	48.6943	0.00196654	-2.16764	down	yes
ENSG00000204103	MAFB	2680.02	3042.58	2525.12	3873.56	5465.56	4572.52	0.00198176	-0.754115	down	yes
ENSG00000239382	ALKBH6	2072.13	2314.82	3608.66	1061.77	1513.38	1501.21	0.00199653	0.972117	up	yes
ENSG00000277234	RNU1-5P	91.3308	108.565	103.343	44.3472	15.3383	39.193	0.00201372	1.61473	up	yes
ENSG00000157654	PALM2AKAP2	3119.98	1420.54	2943.71	6648.67	4697.62	4684.16	0.00201048	-1.09903	down	yes
ENSG00000288636	ENSG00000288636	24674	8200.33	2460.4	3332.86	3242.53	3062.99	0.00201804	1.87422	up	yes
ENSG00000064961	HMG20B	43444	49106.3	31722.1	15103.6	28782.9	17568	0.00204344	1.01593	up	yes
ENSG00000103657	HERC1	2172.3	2169.46	1966.65	5024.03	3469.53	2963.23	0.00204248	-0.861034	down	yes
ENSG00000103326	CAPN15	15849.3	13635.9	16045.3	9896.25	10019	9579.72	0.00205436	0.626348	up	yes
ENSG00000100219	XBP1	15462.4	14696.7	17673.8	10324.4	10765.5	8591.58	0.00205563	0.688394	up	yes
ENSG00000125503	PPP1R12C	25204.4	22881.4	32326.5	15785	15307.7	17300.7	0.00206709	0.732607	up	yes
ENSG00000198435	NRARP	639.316	464.621	532.373	260.966	326.195	318.295	0.00206416	0.854516	up	yes
ENSG00000108106	UBE2S	282562	299502	341064	171134	144096	220248	0.00207576	0.785707	up	yes
ENSG00000104231	ZFAND1	161.056	317.414	540.724	980.756	1065.5	619.962	0.00208499	-1.38801	down	yes
ENSG00000284976	ENSG00000284976	6938.2	7514.9	9301.92	2798.14	2679.1	5696.05	0.00209787	1.08836	up	yes
ENSG00000265606	MIR4695	6549.3	8010.8	6875.97	3411.32	4961.44	4225.72	0.00210359	0.76689	up	yes
ENSG00000147162	OGT	3827.06	4792.5	4196.35	8808.04	8883.97	5534.53	0.00211297	-0.857898	down	yes
ENSG00000168461	RAB31	3282.02	3710.53	3044.97	6075.57	6612.87	4508.38	0.00213091	-0.776784	down	yes
ENSG00000150938	CRIM1	8331.73	12224.6	7351.97	20746.8	14850.6	16385.1	0.00212882	-0.897322	down	yes
ENSG00000126945	HNRNPH2	456.654	398.378	538.637	689.087	825.203	1121.16	0.00215806	-0.918756	down	yes
ENSG00000166526	ZNF3	1185.34	975.244	1143.04	169.713	347.669	706.662	0.0021822	1.434	up	yes
ENSG00000165323	FAT3	692.346	887.84	760.981	2416.07	1352.84	1127.1	0.00218398	-1.06476	down	yes
ENSG00000053501	USE1	4283.71	3771.25	5152.54	1849.79	1999.1	3140.19	0.0021976	0.918444	up	yes
ENSG00000122417	ODF2L	1139.18	1437.11	1181.66	2986.61	2020.57	1867.01	0.00220333	-0.87146	down	yes
ENSG00000283528	TCAF2C	53.0308	47.8422	52.1935	91.2529	125.774	143.708	0.00221461	-1.23457	down	yes
ENSG00000171700	RGS19	11523.4	9953.01	10657.9	7246.51	7139.49	6102.23	0.00222452	0.649254	up	yes
ENSG00000187730	GABRD	1209.89	1674.48	1414.44	597.835	789.413	950.134	0.00222366	0.879887	up	yes
ENSG00000080854	IGSF9B	517.541	421.379	509.408	298.491	173.835	266.037	0.00225437	0.971218	up	yes
ENSG00000209042	SNORD12C	250.423	236.451	398.758	673.737	310.857	2086.73	0.00226415	-1.79387	down	yes
ENSG00000101844	ATG4A	243.549	333.975	381.012	786.31	711.699	453.689	0.00227692	-1.02677	down	yes
ENSG00000141576	RNF157	550.931	460.941	680.603	310.431	339.489	281.477	0.00227884	0.860898	up	yes
ENSG00000099949	LZTR1	14953.7	15314.1	16245.7	7574.85	8244.87	11451.5	0.00226947	0.770352	up	yes
ENSG00000101230	ISM1	74.6359	54.2825	54.2812	24.7321	10.2256	17.815	0.00228278	1.78855	up	yes
ENSG00000173653	RCE1	556.823	795.836	787.078	1154.73	1179.01	1466.77	0.00229524	-0.828454	down	yes
ENSG00000112175	BMP5	172.841	232.771	206.686	458.823	455.037	294.541	0.00230938	-0.981646	down	yes
ENSG00000115548	KDM3A	2471.82	2868.69	2618.02	4930.22	4558.55	3612.88	0.00230635	-0.719285	down	yes
ENSG00000176095	IP6K1	2022.04	2082.97	2164.99	1238.31	1238.32	1481.02	0.00230054	0.664132	up	yes
ENSG00000205420	KRT6A	625.567	281.533	847.622	266.083	183.038	256.536	0.00231662	1.31372	up	yes
ENSG00000164548	TRA2A	237.657	858.399	474.961	1708.22	454.015	4182.96	0.00232258	-2.01369	down	yes
ENSG00000105419	MEIS3	21160.3	22132.5	22473.5	11753.7	8072.06	15525.2	0.00233097	0.895633	up	yes
ENSG00000259711	ENSG00000259711	1632.17	2593.6	1789.19	3459.08	3588.15	3509.56	0.002333	-0.811421	down	yes
ENSG00000167595	PROSER3	2144.8	2049.85	2923.88	1382.44	1197.41	1523.78	0.00236229	0.794706	up	yes
ENSG00000095015	MAP3K1	1139.18	1508.87	974.974	2445.07	2058.41	1925.21	0.00236844	-0.827297	down	yes
ENSG00000011132	APBA3	3454.86	3060.06	3893.63	1929.96	1938.77	2431.15	0.00237311	0.724545	up	yes
ENSG00000102174	PHEX	96.2411	91.0841	78.2902	232.823	289.383	122.33	0.00238803	-1.28007	down	yes
ENSG00000138092	CENPO	2807.69	5675.74	3102.38	2165.34	1509.29	571.268	0.00242058	1.44786	up	yes
ENSG00000250616	YPEL3-DT	140.433	158.247	180.589	78.4605	71.5789	83.1367	0.00243107	1.03977	up	yes
ENSG00000284261	MIR4657	133.559	298.093	218.169	151.804	2992	3224.52	0.00243459	-3.29266	down	yes
ENSG00000165775	FUNDC2	1746.09	1175.81	438.425	1944.45	4839.76	2830.21	0.00245984	-1.51646	down	yes
ENSG00000288625	TLNRD1	9117.37	7632.67	9121.33	5087.14	4886.8	6116.48	0.00248042	0.685216	up	yes
ENSG00000145779	TNFAIP8	1768.68	1927.49	1485.43	2891.95	3202.65	2488.16	0.00249022	-0.728035	down	yes
ENSG00000070882	OSBPL3	723.772	548.345	137.791	58.8453	176.902	162.71	0.00250207	1.82512	up	yes
ENSG00000248810	LINC02432	201.321	142.606	253.66	93.8114	98.1654	81.949	0.00250255	1.1234	up	yes
ENSG00000078142	PIK3C3	328.005	409.419	282.889	908.265	804.752	440.624	0.00250909	-1.07821	down	yes
ENSG00000158292	GPR153	3962.58	3122.62	3992.8	1592.24	1799.7	2656.81	0.00253331	0.873307	up	yes
ENSG00000183092	BEGAIN	2417.81	2287.22	2955.19	1328.71	1347.73	1801.69	0.00255449	0.774784	up	yes
ENSG00000149380	P4HA3	1201.05	835.398	981.237	594.423	598.195	579.581	0.00255131	0.767736	up	yes
ENSG00000177679	SRRM3	3588.42	1879.65	3716.18	1364.53	1020.51	1895.52	0.00255326	1.10152	up	yes
ENSG00000166396	SERPINB7	1209.89	1005.61	1367.47	1801.18	2166.8	1981.03	0.00255721	-0.731584	down	yes
ENSG00000280385	ENSG00000280385	70.7077	24.8411	41.7548	399.978	109.413	68.8847	0.00259861	-2.07722	down	yes
ENSG00000100299	ARSA	54.9949	54.2825	25.0529	256.702	105.323	84.3243	0.00258878	-1.73335	down	yes
ENSG00000129347	KRI1	7185.67	7269.25	7692.27	4432.16	5080.06	5006.02	0.00257916	0.609317	up	yes
ENSG00000184545	DUSP8	300.508	297.173	336.126	191.034	61.3534	118.767	0.00259855	1.32831	up	yes
ENSG00000163362	INAVA	941.788	1314.74	903.991	1475.4	2098.28	2282.7	0.00260125	-0.889399	down	yes
ENSG00000173442	EHBP1L1	7485.2	4130.07	764.112	968.816	551.158	1693.61	0.00256609	1.94587	up	yes
ENSG00000163701	IL17RE	2064.27	2105.98	1556.41	1188.85	1211.73	913.316	0.00259829	0.788895	up	yes
ENSG00000185222	TCEAL9	1593.87	1500.59	1526.14	2878.3	2766.01	2039.22	0.00259399	-0.733941	down	yes
ENSG00000130054	NALF2	1515.31	1263.22	1418.62	682.265	587.97	1005.95	0.00257419	0.88347	up	yes
ENSG00000185591	SP1	2558.24	2367.27	2616.98	3952.02	7194.7	3639.01	0.00262172	-0.97112	down	yes
ENSG00000214827	MTCP1	59.9052	64.4029	87.685	139.864	138.045	193.59	0.00263555	-1.1528	down	yes
ENSG00000200742	Y_RNA	742.431	1893.45	2433.26	7509.18	2957.23	3484.61	0.00266037	-1.46068	down	yes
ENSG00000075234	TTC38	13546.4	15730	16394	7526.23	9449.44	10622.5	0.00266187	0.726753	up	yes
ENSG00000120318	ARAP3	380.054	345.936	474.961	171.419	227.007	239.909	0.00265896	0.913235	up	yes
ENSG00000150995	ITPR1	782.695	552.945	623.19	1011.46	1319.1	1089.09	0.00267813	-0.803852	down	yes
ENSG00000270095	ENSG00000270095	3051.23	3223.83	3209.9	2052.76	2220.99	1801.69	0.00268697	0.642506	up	yes
ENSG00000230943	LINC02541	2.94616	22.081	12.5264	46.0529	64.421	66.5093	0.00269676	-2.23102	down	yes
ENSG00000182759	MAFA	237.657	353.296	268.274	113.427	107.368	181.713	0.00270256	1.09743	up	yes
ENSG00000012171	SEMA3B	329.969	490.382	350.74	90.4001	116.571	255.348	0.00270033	1.34489	up	yes
ENSG00000184792	OSBP2	4993.73	2278.94	5770.51	1993.07	1433.62	2397.9	0.00272306	1.1631	up	yes
ENSG00000181991	MRPS11	10882.1	11373.6	12035.8	7793.17	7832.78	6921.72	0.00272661	0.604825	up	yes
ENSG00000075651	PLD1	771.893	1044.25	846.578	2108.2	1378.41	1387.19	0.00273931	-0.872388	down	yes
ENSG00000162704	ARPC5	371.216	102.125	337.17	758.167	996.992	490.506	0.00275518	-1.47101	down	yes
ENSG00000262246	CORO7	108.026	117.765	98.1237	1.70566	2.04511	40.3807	0.00275115	2.89645	up	yes
ENSG00000115073	ACTR1B	14378.2	16627	13226.9	8099.34	7828.69	10673.6	0.00276829	0.733652	up	yes
ENSG00000122862	SRGN	4838.57	3912.94	6403.09	11491	22147.5	5592.72	0.00276837	-1.37229	down	yes
ENSG00000260495	ENSG00000260495	8.83847	11.0405	8.35096	28.1434	39.8797	46.319	0.00277863	-2.01205	down	yes
ENSG00000165637	VDAC2	8850.25	9179.26	12010.8	7060.59	2681.14	1933.52	0.00282402	1.36326	up	yes
ENSG00000169641	LUZP1	2659.4	2804.29	3103.42	5651.71	7637.47	3505.99	0.00282677	-0.971252	down	yes
ENSG00000121068	TBX2	2147.75	2508.03	2276.68	1096.74	1210.71	1691.24	0.00286826	0.794391	up	yes
ENSG00000267060	PTGES3L	0	0	0	0	1361.02	383.616	0.00285441	-11.6543	down	yes
ENSG00000137285	TUBB2B	6107.38	5444.81	6346.73	3537.54	3577.92	4275.6	0.00286419	0.652066	up	yes
ENSG00000005206	SPPL2B	1857.06	2170.38	1923.85	1049.84	1435.67	882.437	0.0028584	0.821181	up	yes
	MSTRG.3267	13.7487	12.8806	5.21935	118.544	28.6316	27.3163	0.0028502	-2.45486	down	yes
ENSG00000147202	DIAPH2	13.7487	16.5607	22.9651	110.868	56.2406	34.4423	0.00287659	-1.92634	down	yes
ENSG00000180573	H2AC6	1430.85	1725.08	1381.04	590.159	998.015	893.126	0.00288297	0.871288	up	yes
ENSG00000173898	SPTBN2	284.795	394.698	176.414	469.91	432.541	1881.26	0.00289616	-1.70058	down	yes
ENSG00000203761	MSTO2P	1398.44	0	382.056	0	0	0	0.00289181	11.6387	up	yes
ENSG00000168256	NKIRAS2	347.646	1325.78	354.916	147.54	100.21	334.922	0.00290289	1.80128	up	yes
ENSG00000145632	PLK2	7663.93	9482.87	7522.12	14588.5	16134.9	11058.4	0.00291244	-0.760192	down	yes
ENSG00000142208	AKT1	4283.71	11875	5204.73	1228.93	3199.58	3459.67	0.00294253	1.43756	up	yes
ENSG00000264281	ENSG00000264281	2741.89	2820.85	3233.91	1680.93	1927.52	1984.59	0.00293801	0.653482	up	yes
ENSG00000135114	OASL	102650	85371.6	103476	48013.5	44121.2	72232.7	0.00295931	0.826568	up	yes
ENSG00000154342	WNT3A	552.895	579.626	565.777	207.238	212.692	406.182	0.00295738	1.04205	up	yes
ENSG00000167380	ZNF226	1169.62	1099.45	1320.49	1779.86	2028.75	1846.82	0.00297753	-0.655912	down	yes
ENSG00000171940	ZNF217	7329.05	1919.21	1790.24	1783.27	1000.06	781.485	0.00297452	1.63038	up	yes
ENSG00000172296	SPTLC3	214.087	322.015	173.282	716.378	563.428	331.359	0.00298713	-1.18373	down	yes
ENSG00000129038	LOXL1	977.141	848.278	1296.49	608.921	624.782	557.016	0.0030187	0.801434	up	yes
ENSG00000273802	H2BC8	205.249	207.929	185.809	104.898	116.571	91.4504	0.00305119	0.935674	up	yes
ENSG00000288992	ENSG00000288992	1457.36	1158.33	1320.49	2806.67	1864.12	2122.36	0.00305282	-0.787548	down	yes
ENSG00000119630	PGF	827.87	598.947	668.076	321.517	279.158	483.38	0.00304905	0.951699	up	yes
ENSG00000168116	KIAA1586	783.677	727.753	638.848	1294.6	1436.69	976.262	0.0030459	-0.786171	down	yes
ENSG00000167110	GOLGA2	870.098	2255.02	3147.27	472.468	596.15	1187.67	0.00306045	1.4756	up	yes
ENSG00000060982	BCAT1	2293.09	2387.51	1915.5	5311.43	3541.11	3106.94	0.003088	-0.858606	down	yes
ENSG00000055147	FAM114A2	474.331	551.105	602.313	1014.87	1049.14	752.981	0.00308861	-0.791839	down	yes
ENSG00000170542	SERPINB9	593.159	362.496	491.662	289.963	213.714	254.161	0.00312715	0.932552	up	yes
ENSG00000286162	ENSG00000286162	418.354	518.903	483.312	718.937	894.737	758.919	0.00314531	-0.73977	down	yes
ENSG00000164414	SLC35A1	1448.53	1610.07	1603.38	2342.73	2704.66	2239.94	0.00315089	-0.644483	down	yes
ENSG00000112511	PHF1	2234.17	4432.76	2677.52	1792.65	1622.8	1408.57	0.00315815	0.953788	up	yes
ENSG00000244313	ENSG00000244313	9562.24	10187.6	17352.2	5376.25	6858.28	7280.4	0.00317686	0.926955	up	yes
ENSG00000117595	IRF6	0	0	0	0	1249.56	349.174	0.00317016	-11.5283	down	yes
ENSG00000171680	PLEKHG5	3644.39	2155.66	3345.6	1594.79	1838.56	1709.05	0.00317295	0.830633	up	yes
ENSG00000272031	ANKRD34A	336.844	335.815	322.556	173.125	203.489	199.528	0.0031863	0.789762	up	yes
ENSG00000141577	CEP131	2198.81	2025.93	943.658	548.37	853.834	939.445	0.00321361	1.14277	up	yes
ENSG00000010030	ETV7	4941.68	566.746	1389.39	570.544	642.165	774.359	0.00324734	1.79562	up	yes
ENSG00000162804	SNED1	621.639	599.867	660.769	370.129	420.271	369.364	0.00325362	0.698533	up	yes
ENSG00000173681	BCLAF3	154.182	110.405	125.264	404.242	268.932	190.027	0.00325075	-1.14894	down	yes
ENSG00000099814	CEP170B	16601.6	19925.3	25675	10764.4	12345.3	13440.8	0.00326143	0.767087	up	yes
ENSG00000278517	MIR6865	18355.5	18169.9	20326.2	11343.5	12288.1	13570.3	0.00326996	0.61186	up	yes
ENSG00000058404	CAMK2B	268.1	259.452	350.74	160.332	160.541	159.147	0.00330697	0.871035	up	yes
ENSG00000135622	SEMA4F	2121.23	1140.85	847.622	572.25	563.428	751.793	0.00329499	1.12297	up	yes
ENSG00000269210	ENSG00000269210	155.164	140.766	68.8954	41.7887	57.2631	34.4423	0.00329558	1.44976	up	yes
ENSG00000148488	ST8SIA6	520.487	495.902	583.523	1068.6	802.706	821.865	0.00330291	-0.752033	down	yes
ENSG00000169715	MT1E	4167.83	4017.82	4165.04	7067.41	5408.3	7099.87	0.00329839	-0.66447	down	yes
ENSG00000127481	UBR4	7601.08	11875.9	8775.81	18622.4	21335.6	12652.2	0.00330143	-0.896958	down	yes
ENSG00000117868	ESYT2	9210.66	6841.43	8158.88	11977.2	13434.3	12974.1	0.00331327	-0.664906	down	yes
ENSG00000151718	WWC2	5052.66	5683.1	4218.28	13940.4	8237.71	6921.72	0.00333255	-0.96053	down	yes
ENSG00000268205	ENSG00000268205	327.023	377.217	277.669	1192.26	479.579	555.828	0.0033519	-1.18244	down	yes
ENSG00000117114	ADGRL2	302.472	563.986	463.478	658.386	1567.58	825.428	0.0033608	-1.19787	down	yes
ENSG00000287750	LINC03026	146.326	176.648	198.335	324.929	276.09	357.488	0.00337776	-0.878578	down	yes
ENSG00000104522	GFUS	42778.2	44315.6	52114.1	25839.1	26327.8	33980.3	0.00337305	0.692384	up	yes
ENSG00000213753	CENPBD2P	11103.1	11277.9	11792.6	6780.01	7609.86	8139.08	0.00337101	0.60116	up	yes
ENSG00000108515	ENO3	248.459	270.492	274.538	76.7548	138.045	157.96	0.00338409	1.09411	up	yes
ENSG00000183682	BMP8A	492.99	425.059	403.977	292.521	239.278	218.531	0.00339002	0.815532	up	yes
ENSG00000179292	TMEM151A	4949.54	6048.35	5955.27	2473.21	2620.81	4231.66	0.00340202	0.86251	up	yes
ENSG00000165322	ARHGAP12	1234.44	1424.22	1003.16	3260.37	1959.22	1802.88	0.00342318	-0.939593	down	yes
ENSG00000088726	TMEM40	1300.24	1372.7	1479.16	3105.16	1682.1	2877.72	0.00340989	-0.88451	down	yes
ENSG00000131653	TRAF7	58835.7	63915.3	63859.8	36711	40175.2	45235.9	0.0034305	0.611722	up	yes
ENSG00000292358	GTPBP6	10743.6	11363.4	12783.2	7844.34	4772.27	7369.47	0.00342122	0.803808	up	yes
ENSG00000220988	SNORD88C	52976.8	48156.8	56818.9	28961.3	25356.3	39272.6	0.00342903	0.755077	up	yes
ENSG00000102038	SMARCA1	3930.17	3652.57	3619.1	5965.55	5302.98	5570.16	0.00345967	-0.588077	down	yes
ENSG00000169299	PGM2	2152.66	2408.67	2669.17	4418.52	4526.86	3167.51	0.00348126	-0.744534	down	yes
ENSG00000115919	KYNU	24.5513	56.1225	6.26322	482.702	60.3308	38.0053	0.00347421	-2.73941	down	yes
ENSG00000086015	MAST2	26790.4	22877.8	29720	19216	14358.7	11377.8	0.00345152	0.820466	up	yes
ENSG00000170037	CNTROB	7483.23	7749.51	10533.7	3041.2	3873.44	6209.12	0.00347718	0.973464	up	yes
ENSG00000284730	TMDD1	104.097	85.5639	135.703	46.0529	31.6992	53.445	0.00347878	1.31132	up	yes
ENSG00000091986	CCDC80	3490.21	4578.13	3256.87	6681.93	7261.17	5293.43	0.00348001	-0.764309	down	yes
ENSG00000132854	KANK4	2690.82	3838.41	2676.48	6154.88	5910.37	4236.41	0.00344635	-0.824444	down	yes
ENSG00000266041	MIR4690	28286	14836.6	17650.8	9181.58	13300.4	8346.92	0.00350385	0.979148	up	yes
ENSG00000102897	LYRM1	3090.52	3021.42	4229.76	5890.5	7897.2	4837.37	0.00352774	-0.848858	down	yes
ENSG00000209702	SNORD41	15398.6	12897.1	18147.7	8175.24	7120.06	11155.8	0.00355861	0.812192	up	yes
ENSG00000260604	ENSG00000260604	41.2462	58.8827	65.7638	206.385	120.662	96.201	0.00359526	-1.35462	down	yes
ENSG00000138347	MYPN	440.941	306.374	244.265	379.51	1848.78	687.659	0.00357932	-1.55595	down	yes
ENSG00000135454	B4GALNT1	15491.9	15293.9	15244.7	7949.24	10317.6	10817.3	0.00359285	0.662422	up	yes
ENSG00000197565	COL4A6	108.026	64.4029	80.3779	286.551	200.421	125.893	0.00359366	-1.28028	down	yes
ENSG00000134744	TUT4	440.941	201.489	283.932	447.736	645.233	1190.04	0.00363	-1.30075	down	yes
ENSG00000267530	LINC01836	16.6949	18.4008	14.6142	63.9623	34.7669	62.9463	0.0036237	-1.70015	down	yes
ENSG00000197872	CYRIA	232.746	351.456	275.582	734.288	643.188	377.678	0.00362985	-1.03018	down	yes
ENSG00000106479	ZNF862	1919.91	2095.85	1993.79	1301.42	1323.19	1359.88	0.00364351	0.592979	up	yes
ENSG00000101331	CCM2L	998.747	1082.89	1133.64	453.706	309.834	771.983	0.00366291	1.06719	up	yes
ENSG00000059122	FLYWCH1	12057.6	15200.9	13195.6	7545	7152.78	9902.77	0.00366478	0.717668	up	yes
ENSG00000084636	COL16A1	32.4077	20.2409	16.7019	137.306	61.3534	45.1313	0.00367692	-1.81722	down	yes
ENSG00000183617	MRPL54	5181.3	6036.39	5534.6	3628.8	2774.19	3905.05	0.00369312	0.700644	up	yes
ENSG00000141429	GALNT1	657.975	0	789.165	0	0	0	0.00370275	11.3396	up	yes
ENSG00000103723	AP3B2	780.731	823.437	876.85	405.948	333.353	600.959	0.00370902	0.889526	up	yes
ENSG00000184113	CLDN5	133.559	118.685	161.8	75.0491	59.3082	60.571	0.00373167	1.08348	up	yes
ENSG00000147813	NAPRT	400.677	527.184	759.937	299.344	301.654	275.539	0.00374645	0.94468	up	yes
	MSTRG.15897	301.49	248.411	294.371	521.08	512.301	413.308	0.00376428	-0.778026	down	yes
ENSG00000100416	TRMU	14104.2	13279	12478.4	8635.77	9478.07	8484.69	0.00375776	0.583653	up	yes
ENSG00000134326	CMPK2	5290.31	7923.4	5322.69	3044.61	2148.39	4275.6	0.00376077	0.969286	up	yes
ENSG00000117569	PTBP2	273.992	241.051	224.432	829.805	382.436	391.93	0.00377984	-1.11834	down	yes
ENSG00000136856	SLC2A8	1125.43	740.634	942.614	387.185	488.782	631.839	0.00380113	0.898457	up	yes
ENSG00000167543	TP53I13	6326.38	5515.65	4915.58	3443.73	2729.2	3920.49	0.00380543	0.731486	up	yes
ENSG00000122386	ZNF205	1376.84	2174.98	1153.48	731.729	506.165	1008.33	0.00380401	1.06731	up	yes
ENSG00000241404	EGFL8	272.028	241.051	182.677	144.981	92.03	96.201	0.00379859	1.05924	up	yes
ENSG00000185324	CDK10	7787.67	8708.19	10329.1	5916.94	5940.03	4834.99	0.00381648	0.684338	up	yes
ENSG00000169231	THBS3	1326.75	1652.39	1296.49	788.016	999.037	798.112	0.00383898	0.726027	up	yes
ENSG00000109452	INPP4B	1357.2	2220.06	1606.51	4338.35	3055.4	2484.6	0.00386607	-0.93037	down	yes
ENSG00000161267	BDH1	5088.01	5101.63	5539.81	3102.6	3690.4	3555.87	0.00387972	0.604077	up	yes
ENSG00000205363	INSYN1	2266.58	2709.52	2017.8	1321.04	1134.01	1654.42	0.00390203	0.767496	up	yes
ENSG00000276311	MIR6511A3	2408.97	1467.47	1264.13	1116.36	689.203	747.042	0.0039022	1.00952	up	yes
ENSG00000121988	ZRANB3	285.777	336.735	364.31	538.989	753.624	491.694	0.00391073	-0.85478	down	yes
ENSG00000072071	ADGRL1	34637.9	35653.5	37897.7	21748.9	24280.6	25900.6	0.00394082	0.588905	up	yes
ENSG00000063601	MTMR1	95.259	100.285	81.4218	239.646	176.902	150.834	0.00393045	-1.03614	down	yes
ENSG00000156869	FRRS1	298.544	381.817	362.223	896.325	445.834	707.849	0.0039401	-0.975813	down	yes
ENSG00000137440	FGFBP1	321.131	205.169	592.918	976.492	796.571	752.981	0.00398789	-1.17529	down	yes
ENSG00000168010	ATG16L2	584.321	607.227	696.261	390.597	308.812	415.683	0.00398431	0.759687	up	yes
ENSG00000173262	SLC2A14	266.136	248.411	185.809	371.834	408	491.694	0.00397142	-0.85903	down	yes
ENSG00000273361	ENSG00000273361	32.4077	22.081	64.7199	112.574	95.0977	129.456	0.00399055	-1.50319	down	yes
ENSG00000118579	MED28	2227.29	3816.33	2532.43	4265.86	5807.1	5470.39	0.00399424	-0.857781	down	yes
ENSG00000200959	SNORA74A	3165.15	2544.84	2187.95	7918.54	4400.06	3623.57	0.00401073	-1.01342	down	yes
ENSG00000104885	DOT1L	8576.26	7845.2	8782.07	4967.74	4523.79	6278.01	0.00400711	0.676571	up	yes
ENSG00000205913	SRRM2-AS1	230.782	251.171	348.652	103.193	147.248	161.523	0.00401928	1.01396	up	yes
ENSG00000076108	BAZ2A	8603.75	10962.3	10462.7	6450.81	6875.67	4838.55	0.00403093	0.725107	up	yes
ENSG00000101098	RIMS4	34339.4	41995.3	36076.1	20535.3	19019.5	28053.9	0.00403725	0.733528	up	yes
ENSG00000149243	KLHL35	5157.74	4866.1	5054.42	2589.2	2386.65	3844.48	0.00410653	0.773784	up	yes
ENSG00000125459	MSTO1	4362.27	3852.21	2863.33	794.839	1546.1	2515.48	0.00408918	1.19015	up	yes
ENSG00000085449	WDFY1	346.664	425.059	503.145	579.925	956.09	831.367	0.00410192	-0.892651	down	yes
ENSG00000072135	PTPN18	7156.21	5468.73	7818.58	3320.07	3150.5	4981.07	0.00409678	0.836214	up	yes
ENSG00000078098	FAP	476.295	404.818	511.496	1366.24	786.346	643.715	0.00410817	-1.00665	down	yes
ENSG00000188522	FAM83G	7210.22	6028.11	7144.24	3784.01	3499.19	5063.02	0.00410116	0.723383	up	yes
ENSG00000214711	CAPN14	1775.55	2021.33	774.551	3157.18	4636.27	2492.91	0.0040907	-1.16992	down	yes
ENSG00000172380	GNG12	3937.05	4050.02	4600.33	9866.4	7132.33	5411.01	0.00412387	-0.832266	down	yes
ENSG00000130313	PGLS	49861.7	57158.5	62869.1	30088.7	30439.4	42302.3	0.00413245	0.724344	up	yes
ENSG00000166582	CENPV	7526.44	6418.21	7356.15	4459.45	3710.86	5136.66	0.00414197	0.67878	up	yes
ENSG00000272512	ENSG00000272512	170.877	232.771	233.827	75.0491	57.2631	137.769	0.00414734	1.24341	up	yes
ENSG00000139613	SMARCC2	1172.57	1225.5	1542.84	2996	2240.42	1781.5	0.00415536	-0.8329	down	yes
ENSG00000154545	MAGED4	1479.95	1713.12	1400.87	809.337	1120.72	667.469	0.00416307	0.822414	up	yes
	MSTRG.18677	117.846	162.847	119.001	248.174	245.413	248.222	0.00417741	-0.891118	down	yes
ENSG00000125449	ARMC7	568.608	461.861	536.549	336.868	136	261.287	0.00417899	1.0928	up	yes
ENSG00000278590	RN7SL113P	2429.6	3325.95	3232.86	1719.31	2067.61	1700.74	0.00419981	0.711876	up	yes
ENSG00000183597	TANGO2	3151.4	2029.61	4115.98	1804.59	1685.17	1475.08	0.0041993	0.904792	up	yes
ENSG00000071967	CYBRD1	2078.02	2336.91	1954.12	4015.13	3388.75	2884.84	0.00424789	-0.692037	down	yes
ENSG00000004897	CDC27	2107.48	2038.81	1925.94	3568.25	3075.85	2783.89	0.00424201	-0.634879	down	yes
ENSG00000259711	ENSG00000259711	3439.14	3503.52	2876.9	1495.87	2480.72	1393.13	0.00424468	0.870805	up	yes
ENSG00000240087	RPSAP12	1626.28	2004.77	1786.06	1037.04	1140.15	1257.74	0.00428034	0.657648	up	yes
ENSG00000273340	MICE	260.244	310.054	280.801	539.842	483.669	416.871	0.0043026	-0.759694	down	yes
ENSG00000146648	EGFR	18799.4	16664.7	17460.8	34968.6	26314.5	24283	0.00429615	-0.693119	down	yes
ENSG00000166821	PEX11A	600.034	746.154	636.76	921.91	1427.49	1086.72	0.0043073	-0.792809	down	yes
ENSG00000130052	STARD8	294.616	354.216	418.592	186.77	204.511	210.217	0.004309	0.828011	up	yes
ENSG00000289850	ENSG00000289850	97.2231	59.8027	72.027	19.6151	38.8571	13.0643	0.00431973	1.67547	up	yes
ENSG00000197535	MYO5A	1753.94	2150.14	1780.84	5177.54	2873.38	2722.13	0.00433768	-0.922378	down	yes
ENSG00000100867	DHRS2	2710.46	2872.37	2895.69	1442.14	1270.01	2153.24	0.0043458	0.801635	up	yes
ENSG00000129993	CBFA2T3	1170.61	923.722	1430.1	619.155	660.571	767.233	0.00435566	0.784171	up	yes
ENSG00000128607	KLHDC10	1690.11	1608.23	1126.34	2630.98	2471.52	2283.88	0.00437918	-0.739255	down	yes
ENSG00000119559	C19orf25	4807.14	5217.56	4676.53	2367.46	2489.92	3754.22	0.00438231	0.771852	up	yes
ENSG00000166546	BEAN1	1734.3	1197.89	1729.69	816.159	903.94	1024.96	0.00439604	0.764338	up	yes
ENSG00000167700	MFSD3	13353	18131.3	14383.5	7473.36	8194.76	11219.9	0.00442258	0.770596	up	yes
ENSG00000166268	MYRFL	57.941	85.5639	53.2373	138.159	239.278	109.265	0.00441629	-1.30586	down	yes
ENSG00000237515	SHISA9	1107.75	724.073	914.43	2126.11	1315.01	1557.03	0.00443415	-0.864279	down	yes
ENSG00000100314	CABP7	582.357	510.623	702.524	347.102	182.015	364.614	0.00444155	1.00645	up	yes
ENSG00000291149	ENSG00000291149	201.321	316.494	243.222	346.249	562.406	599.772	0.00445692	-0.985671	down	yes
ENSG00000159399	HK2	10534.5	7559.98	8124.44	12527.2	14902.7	14900.5	0.0044646	-0.691071	down	yes
ENSG00000168890	TMEM150A	4353.44	4509.12	5108.7	2497.94	2497.08	3513.12	0.00447297	0.715749	up	yes
ENSG00000124104	SNX21	6780.08	7176.32	7563.88	3216.03	4466.52	5169.91	0.00449499	0.743822	up	yes
ENSG00000116984	MTR	1489.77	1374.54	1338.24	3207.5	2101.35	1977.47	0.00449238	-0.794213	down	yes
ENSG00000089289	IGBP1	614.764	111.325	862.236	37.5246	0	30.8793	0.00454628	4.53665	up	yes
ENSG00000172375	C2CD2L	2248.9	1923.81	2651.43	1119.77	1122.77	1668.67	0.00457463	0.803406	up	yes
ENSG00000073169	SELENOO	3890.89	4416.2	7640.08	2063.85	2302.8	3538.06	0.00459737	1.01267	up	yes
ENSG00000291159	ENSG00000291159	2162.48	2065.49	1751.61	1352.59	1308.87	1184.1	0.00461026	0.636689	up	yes
ENSG00000186567	CEACAM19	809.211	877.72	1104.41	413.623	601.263	580.769	0.00460539	0.807491	up	yes
ENSG00000141873	SLC39A3	3228	3585.4	3152.49	1591.38	1693.35	2536.86	0.00460749	0.775979	up	yes
ENSG00000120594	PLXDC2	205.249	218.05	135.703	480.144	397.774	264.85	0.00461973	-1.03214	down	yes
ENSG00000130300	PLVAP	128.649	135.246	138.835	58.8453	63.3985	77.1983	0.00463178	1.01721	up	yes
ENSG00000172508	CARNS1	247.477	199.649	226.52	143.276	75.6691	106.89	0.00465086	1.04516	up	yes
ENSG00000163013	FBXO41	6230.14	8171.81	7448.01	4992.47	2515.49	4251.85	0.00467379	0.893717	up	yes
ENSG00000137875	BCL2L10	117.846	83.7238	107.519	55.434	40.9022	28.504	0.00470883	1.29969	up	yes
ENSG00000099783	HNRNPM	3229.97	1391.1	4910.36	921.91	1921.38	853.932	0.0047055	1.36617	up	yes
ENSG00000140022	STON2	1353.27	1334.98	1105.46	4128.56	1859.01	1850.39	0.00471171	-1.0471	down	yes
ENSG00000197063	MAFG	15883.7	14682.9	12187.2	8738.11	8271.46	10174.7	0.00471578	0.653326	up	yes
ENSG00000162702	ZNF281	2074.09	1840.08	1587.73	938.967	1353.86	783.86	0.00472271	0.838406	up	yes
ENSG00000132535	DLG4	2776.26	1782.12	1608.6	995.254	514.346	1323.06	0.00473113	1.12267	up	yes
ENSG00000164403	SHROOM1	5592.78	4092.35	4666.1	2746.97	2894.86	3337.34	0.00476396	0.67663	up	yes
ENSG00000287963	ENSG00000287963	46.1564	112.245	140.922	223.442	289.383	220.906	0.00475478	-1.29411	down	yes
ENSG00000101940	WDR13	26774.7	31555.6	27488.2	16356.4	15273.9	21620.3	0.00477092	0.688524	up	yes
ENSG00000173575	CHD2	1489.77	6163.36	1771.45	1516.33	813.955	1061.77	0.00475748	1.47419	up	yes
ENSG00000107521	HPS1	323.095	379.977	321.512	584.189	499.007	602.147	0.00476671	-0.717595	down	yes
ENSG00000084628	NKAIN1	1016.42	770.075	1145.12	456.265	525.594	672.219	0.00479655	0.826399	up	yes
ENSG00000214900	LINC01588	119.81	55.2025	192.072	40.0831	51.1278	32.067	0.00481591	1.57136	up	yes
ENSG00000202363	SNORA62	6396.1	33628.4	21833.6	34074.9	81497.7	58827.5	0.00483204	-1.49536	down	yes
ENSG00000173821	RNF213	4989.8	5139.35	5669.25	9388.82	9457.62	6672.31	0.00483765	-0.69186	down	yes
ENSG00000273199	ENSG00000273199	258.28	158.247	256.792	104.898	68.5113	131.831	0.00485364	1.14251	up	yes
ENSG00000177058	SLC38A9	575.482	558.465	755.761	961.993	1376.36	962.01	0.00494888	-0.804705	down	yes
ENSG00000050405	LIMA1	5854.01	7041.08	7515.86	17078.8	10768.5	9197.29	0.00494544	-0.859987	down	yes
ENSG00000156030	MIDEAS	7123.8	6926.99	7052.38	9717.16	11022.1	10221.1	0.00497351	-0.55295	down	yes
ENSG00000187952	HS6ST1P1	135.523	159.167	145.098	73.3435	65.4436	84.3243	0.00502702	0.980969	up	yes
ENSG00000229205	LINC00200	584.321	673.47	350.74	1454.93	1061.41	764.857	0.00501978	-1.02862	down	yes
ENSG00000074582	BCS1L	5748.93	5862.51	6838.39	4097	4269.17	2975.11	0.00503762	0.701868	up	yes
ENSG00000181085	MAPK15	171.859	205.169	149.273	397.419	249.504	351.549	0.00503095	-0.923601	down	yes
ENSG00000108840	HDAC5	8663.66	12439	10130.8	4465.42	5692.57	7538.12	0.0050325	0.819782	up	yes
ENSG00000158373	H2BC5	73.6539	130.646	121.089	50.317	39.8797	47.5067	0.00506367	1.24	up	yes
ENSG00000162927	PUS10	182.662	174.808	172.238	491.231	261.774	294.541	0.00508573	-0.985207	down	yes
ENSG00000165804	ZNF219	226.854	104.885	89.7728	445.178	167.699	568.892	0.00513395	-1.48688	down	yes
ENSG00000160877	NACC1	90993	86620.1	100518	50130.3	54776.3	70322.9	0.00510281	0.666532	up	yes
ENSG00000149922	TBX6	225.872	298.093	241.134	108.31	137.023	160.335	0.00513197	0.918589	up	yes
ENSG00000164985	PSIP1	547.985	709.352	498.97	893.767	1058.35	965.573	0.00511899	-0.731783	down	yes
ENSG00000273657	MIR6792	806.264	1300.94	1586.68	1731.25	3174.01	2444.22	0.00514269	-0.992457	down	yes
ENSG00000032389	EIPR1	334.88	134.326	262.011	1345.77	277.113	545.139	0.00513926	-1.56884	down	yes
ENSG00000120519	SLC10A7	191.5	205.169	165.975	527.902	343.579	260.099	0.00509851	-1.00934	down	yes
ENSG00000109046	WSB1	2128.11	2303.78	2263.11	4037.3	3043.13	3332.59	0.00512325	-0.637354	down	yes
ENSG00000099910	KLHL22	4190.41	3874.3	4160.86	1851.5	1021.53	2963.23	0.00515802	1.067	up	yes
ENSG00000004776	HSPB6	63.8334	95.6843	86.6412	21.3208	39.8797	33.2547	0.00516675	1.38748	up	yes
ENSG00000156535	CD109	2134	1795	1739.09	3764.4	2517.53	3077.24	0.00519759	-0.723629	down	yes
ENSG00000138036	DYNC2LI1	425.228	704.752	552.207	930.439	1043.01	938.257	0.00527234	-0.791263	down	yes
ENSG00000224126	UBE2SP2	819.031	907.161	815.262	446.031	302.677	610.461	0.00527603	0.903814	up	yes
ENSG00000113597	TRAPPC13	1387.64	1655.15	1487.51	2223.33	2518.56	2184.12	0.00527421	-0.612367	down	yes
ENSG00000104889	RNASEH2A	35010.1	36560.6	39340.3	24861.7	25922.8	17122.6	0.00527686	0.707741	up	yes
ENSG00000130522	JUND	33680.4	41484.7	25869.2	16712.1	17459.1	23912.5	0.00527518	0.798674	up	yes
ENSG00000111266	DUSP16	1586.01	647.709	1320.49	2312.02	2371.31	2357.52	0.0053142	-0.986368	down	yes
ENSG00000134258	VTCN1	584.321	1298.18	997.939	1469.43	3178.1	1692.43	0.00533382	-1.13807	down	yes
ENSG00000101444	AHCY	22890.6	18295.9	18271.9	9722.27	12576.4	14121.4	0.0053291	0.707202	up	yes
ENSG00000173991	TCAP	8521.26	9001.69	9976.26	4604.43	5727.34	6770.89	0.00535885	0.685285	up	yes
	MSTRG.26929	1372.91	1215.38	1197.32	729.171	874.285	834.93	0.00535301	0.634951	up	yes
ENSG00000170837	GPR27	3490.21	2425.23	2633.68	1790.09	1401.92	1903.83	0.00536367	0.746499	up	yes
ENSG00000166473	PKD1L2	698.239	1250.34	889.377	1560.68	1993.98	1553.47	0.00535169	-0.847767	down	yes
ENSG00000169750	RAC3	10025.8	13233	10582.7	6174.5	7001.44	8047.63	0.00541906	0.673211	up	yes
ENSG00000116005	PCYOX1	7783.74	8538.91	6912.5	12724.2	13757.5	10196.1	0.00541248	-0.658612	down	yes
ENSG00000182795	C1orf116	497.9	398.378	442.601	597.835	947.909	785.048	0.00543709	-0.799476	down	yes
ENSG00000265972	TXNIP	4514.49	4239.55	4899.92	6118.21	6999.4	7732.9	0.00544489	-0.610712	down	yes
ENSG00000292345	ZBED1	1905.18	2319.43	3321.59	1037.04	1511.34	1562.97	0.00548751	0.876387	up	yes
ENSG00000186174	BCL9L	14048.2	14749.2	15775	8293.78	8563.91	11398	0.00545605	0.657673	up	yes
ENSG00000163069	SGCB	0	231.85	681.647	1.70566	0	0	0.0054766	9.01352	up	yes
ENSG00000148704	VAX1	403.623	467.381	403.977	220.03	222.917	298.104	0.00546216	0.784768	up	yes
ENSG00000123836	PFKFB2	1454.42	1252.18	1208.8	2517.56	1947.97	1845.63	0.00548499	-0.689007	down	yes
ENSG00000272078	ENSG00000272078	207.213	153.647	320.468	104.045	88.9624	122.33	0.00547779	1.1117	up	yes
ENSG00000116786	PLEKHM2	11234.7	6217.64	22866	3523.05	8135.46	4044.01	0.0055044	1.36043	up	yes
ENSG00000131051	RBM39	8223.7	9661.36	7912.53	13643.6	12355.5	12744.9	0.00553114	-0.586728	down	yes
ENSG00000124126	PREX1	1842.33	1863.08	1978.13	1151.32	1159.58	1401.45	0.00552648	0.614801	up	yes
ENSG00000124635	H2BC11	507.721	529.024	783.946	226.853	315.97	401.431	0.00554225	0.948662	up	yes
ENSG00000262712	ENSG00000262712	195.428	184.928	208.774	121.955	93.0526	103.327	0.00556481	0.885992	up	yes
ENSG00000146674	IGFBP3	109786	131626	97645.6	159946	256255	168886	0.00557975	-0.787121	down	yes
ENSG00000104983	CCDC61	2396.21	2819.93	2177.51	1278.39	1600.3	1710.24	0.0055922	0.688532	up	yes
ENSG00000099817	POLR2E	6688.75	15714.3	16771.8	4879.05	5839.82	7922.93	0.00559549	1.07145	up	yes
ENSG00000026025	VIM	24257.7	9400.99	34940.4	10459.1	7637.47	11432.5	0.00560831	1.21605	up	yes
ENSG00000160326	SLC2A6	359.431	199.649	116.913	12.7925	95.0977	76.0107	0.00562018	1.88229	up	yes
ENSG00000054118	THRAP3	1458.35	1790.4	1463.5	5212.5	1756.75	3059.43	0.00565431	-1.08975	down	yes
ENSG00000138944	SHISAL1	961.429	759.954	1035.52	562.868	562.406	587.895	0.00566098	0.686296	up	yes
ENSG00000134954	ETS1	5265.76	5211.12	5011.62	8138.57	8004.57	6850.46	0.00569898	-0.570085	down	yes
ENSG00000146966	DENND2A	217.033	249.331	200.423	359.895	353.804	407.37	0.00569009	-0.748504	down	yes
ENSG00000137267	TUBB2A	25130.7	20295.2	28538.3	14119.5	15227.9	17260.4	0.0056924	0.666274	up	yes
ENSG00000261824	LINC00662	2865.63	3213.71	3281.93	5145.98	5272.3	4076.07	0.00572315	-0.63082	down	yes
ENSG00000136720	HS6ST1	15186.4	16869	15535.9	9614.82	10999.6	11406.4	0.00572543	0.571735	up	yes
ENSG00000138767	CNOT6L	758.144	1081.97	779.77	2116.73	1265.92	1386.01	0.00572131	-0.864247	down	yes
ENSG00000185262	UBALD2	11169.9	11655.1	14416.9	5863.21	7325.59	9134.35	0.00573345	0.738465	up	yes
ENSG00000152475	ZNF837	3452.89	4015.98	3232.86	1915.46	1901.95	2700.75	0.00576067	0.71562	up	yes
ENSG00000243232	PCDHAC2	652.082	484.862	572.04	369.276	334.376	333.734	0.00576332	0.719534	up	yes
ENSG00000162909	CAPN2	270.064	1208.01	1128.42	4450.07	3644.39	732.79	0.00576698	-1.75995	down	yes
ENSG00000243509	TNFRSF6B	5809.82	5186.27	4037.69	3174.24	3288.54	3036.86	0.00577477	0.66227	up	yes
ENSG00000223812	PYDC2-AS1	140.433	214.37	193.116	397.419	346.646	276.726	0.00577679	-0.898521	down	yes
ENSG00000135439	AGAP2	505.757	591.587	369.53	307.872	237.233	270.788	0.00579814	0.846105	up	yes
ENSG00000254859	ENSG00000254859	4432	6135.76	6913.55	3359.3	2996.09	4015.5	0.00579226	0.753342	up	yes
ENSG00000173706	HEG1	5820.62	6611.42	5411.42	9719.72	9616.12	7989.44	0.00583981	-0.614859	down	yes
ENSG00000276564	ENSG00000276564	6.87436	17.4808	9.39482	73.3435	27.609	36.8177	0.00588101	-2.02872	down	yes
ENSG00000269313	MAGIX	1140.16	1337.74	976.018	704.438	677.955	773.171	0.00587124	0.680595	up	yes
ENSG00000160602	NEK8	1010.53	749.834	937.395	586.748	69.5338	84.3243	0.00587768	1.86295	up	yes
ENSG00000164308	ERAP2	1102.84	1451.83	1245.34	2497.94	1856.96	1864.64	0.00595503	-0.710975	down	yes
ENSG00000168522	FNTA	434.067	481.182	370.574	1120.62	714.767	583.144	0.00594505	-0.912062	down	yes
ENSG00000105131	EPHX3	92.3129	40.4818	70.9831	21.3208	27.609	21.378	0.00594924	1.53444	up	yes
ENSG00000088899	LZTS3	3407.72	3671.89	3566.9	2071.53	1892.75	2723.32	0.00597594	0.67107	up	yes
ENSG00000260686	ENSG00000260686	1440.67	1763.72	1255.77	3572.51	2931.67	1789.81	0.00598621	-0.895125	down	yes
ENSG00000091136	LAMB1	9148.79	7751.35	2748.51	23207.2	19977.7	7761.4	0.0059995	-1.37455	down	yes
ENSG00000113389	NPR3	2081.95	1606.39	1981.26	4243.69	3140.27	2463.22	0.00603419	-0.796733	down	yes
ENSG00000127084	FGD3	815.103	1074.61	738.016	1544.48	1179.01	1926.4	0.00605102	-0.822981	down	yes
ENSG00000276850	ENSG00000276850	1280.6	1243.9	1387.3	3335.42	2142.25	1659.17	0.0060613	-0.867823	down	yes
ENSG00000206538	VGLL3	1249.17	1663.44	1089.8	5525.49	1915.25	1901.45	0.00606812	-1.22304	down	yes
ENSG00000165887	ANKRD2	1372.91	2555.88	1888.36	3552.89	3075.85	3591.5	0.00608763	-0.812959	down	yes
ENSG00000160767	ENTREP3	1596.82	1584.31	1756.83	857.948	1163.67	1102.15	0.00608756	0.661016	up	yes
ENSG00000095321	CRAT	12412.2	16506.5	23321.1	7208.13	6600.6	12584.5	0.00611537	0.985031	up	yes
ENSG00000213443	NPM1P7	42.2282	56.1225	81.4218	183.359	177.925	85.512	0.00613908	-1.31684	down	yes
ENSG00000182979	MTA1	143.38	133.406	156.58	81.0189	72.6015	36.8177	0.00615469	1.1797	up	yes
ENSG00000213937	CLDN9	660.921	681.751	671.208	875.857	1100.27	1402.63	0.00616289	-0.745875	down	yes
ENSG00000197930	ERO1A	339.79	6709.86	68.8954	224.295	37.8346	55.8203	0.00617237	4.4841	up	yes
ENSG00000183283	DAZAP2	675.652	484.862	679.559	435.797	296.541	236.346	0.00618712	0.923614	up	yes
ENSG00000163874	ZC3H12A	2029.9	2276.18	1999.01	1382.44	1482.71	1363.44	0.0062201	0.576379	up	yes
ENSG00000214357	NEURL1B	5872.67	5322.44	5795.56	3659.5	4172.03	2793.39	0.00621366	0.677157	up	yes
ENSG00000237753	SLC20A1-DT	489.062	326.615	335.082	92.9586	127.82	269.6	0.00623218	1.23419	up	yes
ENSG00000291040	CD99P1	57.941	47.8422	79.3341	17.9095	26.5865	4.75067	0.00624951	1.89942	up	yes
ENSG00000231607	DLEU2	327.023	333.055	396.67	625.978	695.338	475.067	0.00634365	-0.766323	down	yes
ENSG00000156531	PHF6	1606.64	1659.76	1708.81	3223.7	2304.84	2374.15	0.00636636	-0.667829	down	yes
ENSG00000049089	COL9A2	124.721	103.965	113.782	51.1699	43.9699	66.5093	0.00640936	1.08637	up	yes
ENSG00000118156	ZNF541	755.198	661.51	1009.42	431.533	425.383	548.702	0.00639365	0.787891	up	yes
ENSG00000024048	UBR2	1243.28	1095.77	1032.39	2651.45	1790.5	1481.02	0.00639834	-0.813313	down	yes
ENSG00000120948	TARDBP	3988.11	5894.71	6728.78	14904.1	12996.7	6141.43	0.00641505	-1.03519	down	yes
ENSG00000212864	RNF208	583.339	689.111	507.321	360.748	171.789	358.675	0.00640233	0.997969	up	yes
ENSG00000153993	SEMA3D	1240.33	1431.58	1000.03	4765.62	1565.53	1943.02	0.00643159	-1.17223	down	yes
ENSG00000198157	HMGN5	14.7308	156.407	159.712	340.28	457.083	353.925	0.00651896	-1.79899	down	yes
ENSG00000135127	BICDL1	4356.38	4178.83	3175.45	2565.32	2474.59	2494.1	0.00653249	0.636361	up	yes
ENSG00000146576	INTS15	5443.51	5426.41	5162.98	2579.81	2841.68	4203.15	0.00653016	0.736474	up	yes
ENSG00000203485	INF2	27258.8	26245.1	24200	13122.5	17774.1	18575.1	0.00652093	0.651426	up	yes
ENSG00000072756	TRNT1	807.246	694.631	860.148	1429.34	1115.61	1198.36	0.00653239	-0.664754	down	yes
ENSG00000145506	NKD2	482.187	325.695	536.549	278.023	168.722	251.785	0.00655488	0.943771	up	yes
ENSG00000197530	MIB2	5270.67	8039.32	4809.11	1757.68	3565.65	3757.78	0.00658354	0.99678	up	yes
ENSG00000197102	DYNC1H1	32641.4	29630.9	30171	45548	45974.1	42206.1	0.00658002	-0.532669	down	yes
ENSG00000090975	PITPNM2	16947.3	15896.5	18526.6	8790.13	10332.9	13079.8	0.00655357	0.67381	up	yes
ENSG00000179046	TRIML2	164.985	174.808	202.511	435.797	447.88	214.968	0.00657596	-1.02011	down	yes
ENSG00000261659	ENSG00000261659	367.287	272.332	283.932	108.31	173.835	193.59	0.00656605	0.960003	up	yes
ENSG00000164061	BSN	563.698	577.786	629.453	288.257	280.18	443	0.00659762	0.809721	up	yes
ENSG00000188573	FBLL1	859.295	1198.81	621.102	422.151	349.714	599.772	0.00662905	0.966884	up	yes
ENSG00000198646	NCOA6	4154.08	6156	5994.94	2300.94	4148.51	2053.48	0.00669522	0.939261	up	yes
ENSG00000176022	B3GALT6	12449.5	11105.8	10545.2	6290.48	6226.34	8810.11	0.0066886	0.677206	up	yes
ENSG00000276527	ENSG00000276527	67.7616	97.5244	67.8515	167.155	188.15	124.705	0.0067165	-1.04182	down	yes
ENSG00000120437	ACAT2	8179.51	9246.42	10217.4	13664.9	17669.8	12583.3	0.00670325	-0.667898	down	yes
ENSG00000160392	C19orf47	7759.19	7893.96	10158.9	4497.83	3360.12	6502.48	0.00671442	0.846035	up	yes
ENSG00000009307	CSDE1	15612.7	17132.1	16971.2	35192.1	28722.6	19924.3	0.00670163	-0.753938	down	yes
ENSG00000130589	HELZ2	194203	188326	164553	74656	80535.5	145443	0.0067298	0.863757	up	yes
ENSG00000225556	C2CD4D	67.7616	108.565	124.22	25.5849	46.015	47.5067	0.00674606	1.34123	up	yes
ENSG00000155918	RAET1L	1177.48	624.708	1316.32	441.766	606.376	567.705	0.0067429	0.948746	up	yes
ENSG00000284172	MIR4315-2	198.374	409.419	386.232	558.604	635.007	737.541	0.00677416	-0.957649	down	yes
ENSG00000011132	APBA3	238.639	606.307	154.493	95.5171	168.722	102.139	0.00679049	1.44858	up	yes
ENSG00000284027	MIR497	366.305	483.022	725.489	179.095	333.353	254.161	0.00679953	1.03925	up	yes
ENSG00000213563	C8orf82	6258.62	12271.5	12473.2	3803.63	3361.14	7426.48	0.00679444	1.08743	up	yes
ENSG00000167543	TP53I13	14061	17761.4	15488.9	7070.82	7776.54	12361.2	0.00683096	0.798211	up	yes
ENSG00000164114	MAP9	406.569	476.582	337.17	1333.83	627.849	577.206	0.00685027	-1.05749	down	yes
ENSG00000172243	CLEC7A	1005.62	1356.14	1124.25	1504.39	2012.39	2416.9	0.00685396	-0.766938	down	yes
ENSG00000100583	SAMD15	132.577	139.846	119.001	219.178	248.481	216.155	0.0068838	-0.804375	down	yes
ENSG00000162733	DDR2	41.2462	47.8422	51.1496	110.868	96.1203	90.2627	0.00693092	-1.08569	down	yes
ENSG00000166140	ZFYVE19	15336.7	16741.1	16113.2	9594.35	8546.52	12485.9	0.00692763	0.654021	up	yes
ENSG00000132478	UNK	327.023	306.374	425.899	499.759	964.27	572.455	0.00691031	-0.943142	down	yes
ENSG00000058668	ATP2B4	4287.64	4837.58	4645.22	7116.88	8288.84	5943.09	0.0069198	-0.63262	down	yes
ENSG00000224897	POT1-AS1	71.6898	80.0436	59.5006	138.159	111.459	205.466	0.0069468	-1.10431	down	yes
ENSG00000187240	DYNC2H1	169.895	257.612	89.7728	1051.54	234.165	298.104	0.00699034	-1.61459	down	yes
ENSG00000104856	RELB	6637.69	5616.85	7850.94	3333.72	2312	5045.21	0.00697084	0.911315	up	yes
ENSG00000020922	MRE11	258.28	121.445	401.89	454.559	763.849	596.209	0.0069889	-1.21575	down	yes
ENSG00000187479	C11orf96	146.326	92.9242	131.528	63.9623	56.2406	55.8203	0.00698587	1.07248	up	yes
ENSG00000197077	KIAA1671	3759.29	8758.8	6239.21	12754.9	11826.9	10677.1	0.00701553	-0.910528	down	yes
ENSG00000266415	MIR4636	6144.7	8652.99	5712.05	14587.7	11902.6	9091.59	0.00704775	-0.79485	down	yes
ENSG00000198576	ARC	1127.4	610.908	1671.23	228.559	123.729	751.793	0.00705336	1.62781	up	yes
ENSG00000172478	MAB21L4	793.498	1916.45	862.236	2499.65	2020.57	2842.09	0.00707766	-1.04311	down	yes
ENSG00000227939	RPL3P2	120.792	117.765	122.133	63.9623	57.2631	62.9463	0.00709056	0.969348	up	yes
ENSG00000115977	AAK1	4043.11	2958.85	2953.11	7904.89	5227.31	4500.07	0.00708713	-0.824832	down	yes
ENSG00000112624	BICRAL	591.195	598.027	701.48	1042.16	1105.38	851.557	0.0070876	-0.666128	down	yes
ENSG00000136235	GPNMB	332.916	460.021	339.258	799.956	845.654	467.941	0.00711121	-0.900902	down	yes
ENSG00000171450	CDK5R2	1025.26	1092.09	1064.75	567.133	423.338	804.05	0.00716541	0.827158	up	yes
ENSG00000266019	MIR3609	8656.79	7588.5	8401.06	4174.61	5699.73	5844.51	0.00719086	0.648988	up	yes
ENSG00000102890	ELMO3	220.962	113.165	145.098	279.729	287.338	388.367	0.00721451	-0.994947	down	yes
ENSG00000132017	DCAF15	13016.1	13129	15752	7451.18	8426.88	10604.7	0.00721039	0.661863	up	yes
ENSG00000178826	TMEM139	3983.2	4501.76	4152.51	5611.63	6544.36	6520.29	0.00722787	-0.56342	down	yes
ENSG00000115548	KDM3A	135.523	202.409	109.606	301.902	253.594	307.606	0.00724052	-0.946098	down	yes
ENSG00000198720	ANKRD13B	2228.28	1726	2798.61	1145.35	1237.29	1572.47	0.007246	0.772009	up	yes
ENSG00000135519	KCNH3	461.564	853.799	2011.54	251.585	403.91	591.458	0.00727218	1.41642	up	yes
ENSG00000148384	INPP5E	2823.4	2442.71	3257.92	1755.98	1902.98	1907.39	0.00726442	0.614818	up	yes
ENSG00000288626	ENSG00000288626	3195.6	3573.44	3430.15	2227.59	2397.89	2372.96	0.00730239	0.543434	up	yes
ENSG00000071564	TCF3	5267.73	6392.45	8279.97	2467.24	3566.68	4802.92	0.0073349	0.879901	up	yes
ENSG00000071051	NCK2	1529.05	8167.21	2905.09	1641.7	1056.3	1960.84	0.00736287	1.43563	up	yes
ENSG00000167460	TPM4	28063.1	19135.9	19155	40871.1	27752.2	49872.5	0.00739917	-0.836571	down	yes
ENSG00000258947	TUBB3	92863.8	67416.1	100352	47114.7	39134.2	64630.5	0.00750139	0.788627	up	yes
ENSG00000141867	BRD4	2926.51	3826.45	2614.89	2315.44	1661.65	1336.13	0.00747202	0.817817	up	yes
ENSG00000018189	RUFY3	154.182	115.005	112.738	436.649	229.053	178.15	0.00748512	-1.14569	down	yes
ENSG00000188747	NOXA1	73.6539	98.4445	25.0529	5.96982	19.4286	23.7533	0.00751399	2.01781	up	yes
ENSG00000101298	SNPH	6759.46	7248.09	6547.15	4489.3	3019.61	4975.14	0.00751224	0.719433	up	yes
ENSG00000185246	PRPF39	531.29	645.869	579.348	1723.57	944.842	755.356	0.00749314	-0.963458	down	yes
ENSG00000203618	GP1BB	3483.34	3766.65	6053.4	2361.49	2632.06	2735.2	0.00748914	0.783505	up	yes
ENSG00000133250	ZNF414	6276.29	8008.04	7480.37	2261.71	3253.77	5635.48	0.00749247	0.965035	up	yes
ENSG00000197119	SLC25A29	6667.15	7074.2	5846.71	3982.72	3639.28	4963.26	0.00749823	0.638369	up	yes
ENSG00000135540	NHSL1	1928.75	1126.13	1441.58	866.476	999.037	650.841	0.00753828	0.837053	up	yes
ENSG00000205544	TMEM256	96.2411	363.416	130.484	67.3737	50.1052	90.2627	0.00756492	1.50867	up	yes
ENSG00000179277	MEIS3P1	270.064	179.408	189.984	130.483	98.1654	104.515	0.00760174	0.938657	up	yes
ENSG00000272994	C2orf49-DT	31.4257	28.5213	59.5006	134.747	76.6917	93.8257	0.00760712	-1.35848	down	yes
ENSG00000273587	SNORA78	433.085	346.856	351.784	226	179.97	251.785	0.00761649	0.783539	up	yes
ENSG00000102109	PCSK1N	18724.8	19324.6	19723.9	10807.1	12538.6	14757.9	0.00764141	0.600527	up	yes
ENSG00000105443	CYTH2	133.559	11.9605	1.04387	2.55849	7.15789	0	0.00765806	3.90434	up	yes
ENSG00000215386	MIR99AHG	24.5513	22.081	20.8774	67.3737	68.5113	42.756	0.00765533	-1.40652	down	yes
ENSG00000103502	CDIPT	9066.3	9505.87	6336.29	5841.04	5001.32	4216.22	0.00769299	0.725979	up	yes
ENSG00000181218	H2AC25	7104.16	8259.21	6916.68	4131.11	4540.15	5659.23	0.00769366	0.636813	up	yes
ENSG00000229205	LINC00200	1479.95	1144.53	1450.98	664.355	900.872	927.568	0.00774431	0.709702	up	yes
ENSG00000213885	RPL13AP7	241.585	244.731	238.002	153.51	117.594	146.083	0.00775361	0.795474	up	yes
ENSG00000178999	AURKB	4326.92	4449.32	2884.21	1413.14	2712.84	2210.25	0.00776485	0.880151	up	yes
ENSG00000092051	JPH4	5198	5500.01	6248.6	3786.57	4043.19	3675.83	0.0078125	0.558622	up	yes
ENSG00000187079	TEAD1	748.323	149.047	877.894	1581.15	1275.13	1916.89	0.00781207	-1.42716	down	yes
ENSG00000111676	ATN1	779.749	4748.34	2631.59	1495.87	198.376	614.024	0.00784983	1.82137	up	yes
ENSG00000107736	CDH23	2524.85	2810.73	2147.24	1034.48	1160.6	1957.28	0.00789222	0.850217	up	yes
ENSG00000112559	MDFI	7315.3	4395.96	6513.74	3609.18	3632.12	3845.67	0.00789296	0.717049	up	yes
ENSG00000116649	SRM	47974.2	36738.2	60641.5	19806.1	17004.1	37304.6	0.00787359	0.971757	up	yes
ENSG00000123689	G0S2	502.81	291.653	454.083	233.676	236.21	224.469	0.00787963	0.845931	up	yes
ENSG00000113140	SPARC	3865.36	2982.78	3359.17	7273.8	5360.24	4421.68	0.00790738	-0.740798	down	yes
ENSG00000268621	IGFL2-AS1	1129.36	1706.68	1121.12	2293.26	1842.65	2634.25	0.00794592	-0.774476	down	yes
ENSG00000200259	SNORD35A	1078.29	1226.42	1098.15	563.721	698.406	842.056	0.00799956	0.694465	up	yes
ENSG00000104863	LIN7B	1242.3	1397.54	1102.33	929.586	705.564	693.597	0.00800993	0.68378	up	yes
ENSG00000170909	OSCAR	68.7436	14.7207	12.5264	46.0529	421.293	48.6943	0.00803962	-2.42639	down	yes
ENSG00000108506	INTS2	702.167	548.345	545.944	1264.75	880.421	876.498	0.00807755	-0.750726	down	yes
ENSG00000181904	C5orf24	3392.01	3232.11	3285.06	8374.8	4588.21	4565.39	0.00810873	-0.822989	down	yes
ENSG00000130255	RPL36	756.18	872.199	849.71	398.272	426.406	634.214	0.00813003	0.765689	up	yes
ENSG00000171773	NXNL1	380.054	337.655	252.616	167.155	180.992	203.091	0.0081465	0.817373	up	yes
ENSG00000144476	ACKR3	64.8154	72.6833	38.6232	101.487	178.947	123.517	0.00817148	-1.19496	down	yes
ENSG00000104413	ESRP1	4868.03	5899.31	4339.37	9476.66	8151.82	6622.43	0.0081957	-0.682884	down	yes
ENSG00000057294	PKP2	2408.97	2565.08	2573.14	5006.12	4148.51	3080.81	0.00820331	-0.697241	down	yes
	MSTRG.28010	281.849	132.486	243.222	456.265	514.346	340.86	0.00818833	-0.997137	down	yes
ENSG00000070731	ST6GALNAC2	2420.76	4611.25	3000.08	1415.7	1959.22	2129.49	0.0082234	0.86624	up	yes
ENSG00000196998	WDR45	2612.26	2921.13	2251.63	1527.42	1549.17	1922.83	0.00822842	0.639278	up	yes
	MSTRG.5991	56.959	77.2835	44.8864	119.396	131.91	122.33	0.0082388	-1.05823	down	yes
ENSG00000131773	KHDRBS3	226.854	165.607	260.967	119.396	125.774	61.7587	0.00833215	1.08612	up	yes
ENSG00000258011	HMGA1P3	531.29	414.019	802.736	260.966	297.564	369.364	0.0083017	0.914356	up	yes
ENSG00000289840	ENSG00000289840	58.9231	58.8827	17.7458	16.2038	8.18045	9.50134	0.00827777	1.99205	up	yes
ENSG00000169992	NLGN2	6211.48	9300.7	2342.44	2609.66	2519.58	2845.65	0.00833682	1.16282	up	yes
ENSG00000196459	TRAPPC2	424.246	463.701	392.495	647.299	688.18	636.589	0.00826824	-0.622827	down	yes
ENSG00000173868	PHOSPHO1	103.115	326.615	122.133	88.6944	37.8346	68.8847	0.00827523	1.49693	up	yes
ENSG00000158985	CDC42SE2	1072.4	1303.7	902.947	1768.77	2123.85	1503.59	0.00833241	-0.718604	down	yes
ENSG00000150722	PPP1R1C	1375.85	1125.21	1926.98	2729.91	2679.1	2136.61	0.00831887	-0.76927	down	yes
ENSG00000103126	AXIN1	12312	13184.2	12709.1	7011.98	7386.94	10088	0.00830322	0.641848	up	yes
ENSG00000266265	KLF14	719.844	731.433	802.736	441.766	457.083	548.702	0.00828621	0.639654	up	yes
ENSG00000280046	ENSG00000280046	1085.17	840.918	1272.48	1574.33	2053.29	1638.98	0.00830804	-0.719624	down	yes
ENSG00000274847	MAFIP	434.067	633.909	763.069	409.359	277.113	137.769	0.00835625	1.14936	up	yes
ENSG00000275713	H2BC9	564.68	500.503	524.022	309.578	347.669	358.675	0.0083573	0.646247	up	yes
ENSG00000148498	PARD3	2418.79	2646.04	2570.01	8753.46	4456.3	2776.77	0.00838234	-1.06633	down	yes
ENSG00000108262	GIT1	28976.4	33510.7	36810	19370.4	18869.2	25404.2	0.0083917	0.641755	up	yes
ENSG00000065665	SEC61A2	1770.64	1871.36	1586.68	2437.39	2693.41	2570.11	0.00843715	-0.558444	down	yes
ENSG00000171163	ZNF692	198.374	344.096	217.125	480.997	430.496	456.064	0.0084638	-0.84765	down	yes
ENSG00000132768	DPH2	20855.8	21172.9	20304.3	12975	11726.7	16306.7	0.00869319	0.60412	up	yes
ENSG00000115226	FNDC4	1763.76	1677.24	1680.63	877.563	1125.83	1264.87	0.00851413	0.648677	up	yes
ENSG00000137331	IER3	52854	39099	65987.2	23808.5	28831	38003	0.00856309	0.801135	up	yes
ENSG00000174516	PELI3	4974.09	5042.75	5636.89	2817.75	3163.79	4049.94	0.00847833	0.642163	up	yes
ENSG00000145014	TMEM44	444.869	566.746	374.749	313.842	152.361	244.659	0.00855373	0.962905	up	yes
ENSG00000137218	FRS3	1082.22	1148.21	1333.02	647.299	758.737	861.059	0.00864137	0.653018	up	yes
ENSG00000164039	BDH2	1039.99	1312.9	1264.13	1607.59	2449.02	1858.7	0.0086302	-0.709531	down	yes
ENSG00000257704	INAFM1	1513.34	556.625	1990.66	794.839	192.241	490.506	0.00857538	1.4579	up	yes
ENSG00000100425	BRD1	3958.65	4300.27	3641.02	2783.64	1183.1	2361.08	0.0086147	0.911098	up	yes
ENSG00000063854	HAGH	1274.7	2349.79	1953.08	1122.33	1183.1	807.613	0.00871281	0.841047	up	yes
ENSG00000148660	CAMK2G	5236.3	4478.76	2814.27	6724.57	6888.96	7839.79	0.00863929	-0.775818	down	yes
ENSG00000141858	SAMD1	11232.7	14434.5	14966	7151.84	8209.08	10143.9	0.00870819	0.67196	up	yes
ENSG00000087253	LPCAT2	4699.12	4063.82	4049.17	7813.64	6529.02	5520.28	0.00867903	-0.63267	down	yes
ENSG00000161791	FMNL3	3506.91	3672.81	2612.81	2099.67	1999.1	2201.93	0.0085083	0.636282	up	yes
ENSG00000090372	STRN4	100345	105985	121806	59287.1	64954.8	85083.3	0.00862177	0.648558	up	yes
ENSG00000104447	TRPS1	2378.53	2891.69	2015.71	5511.85	3756.87	3282.71	0.00855494	-0.784757	down	yes
ENSG00000013306	SLC25A39	89465.9	100389	114096	59306.7	60047.6	77400.3	0.00858737	0.627451	up	yes
ENSG00000112033	PPARD	594.141	2246.74	509.408	990.99	4347.91	5593.91	0.00851237	-1.70607	down	yes
ENSG00000185504	FAAP100	9274.5	11880.5	7394.77	5646.59	3318.19	6540.48	0.00853624	0.880771	up	yes
ENSG00000235643	LINC01647	102.133	65.323	127.352	18.7623	5.11278	52.2573	0.008633	1.96265	up	yes
ENSG00000181634	TNFSF15	247.477	229.09	273.494	498.906	390.616	363.426	0.00868218	-0.741713	down	yes
ENSG00000284770	TBCE	668.777	562.145	496.882	1030.22	967.338	788.611	0.00861682	-0.689681	down	yes
ENSG00000131127	ZNF141	244.531	237.371	228.607	714.672	378.346	318.295	0.00869697	-0.991486	down	yes
ENSG00000107331	ABCA2	12168.6	11267.8	10985.7	3851.39	7368.54	7983.5	0.00865587	0.84208	up	yes
ENSG00000115325	DOK1	2826.34	2478.59	2794.44	1080.54	1358.98	2137.8	0.00863139	0.823805	up	yes
ENSG00000164187	LMBRD2	863.223	880.48	774.551	2323.96	1101.29	1264.87	0.00871164	-0.897565	down	yes
ENSG00000142892	PIGK	2679.04	2552.2	3309.07	4987.36	5578.04	3519.06	0.0087004	-0.721893	down	yes
ENSG00000106976	DNM1	135.523	185.848	82.4657	225.147	330.286	281.477	0.00848541	-1.04931	down	yes
ENSG00000163909	HEYL	834.744	999.165	940.526	482.702	569.564	681.721	0.00879193	0.679128	up	yes
ENSG00000184160	ADRA2C	7868.2	11311.9	6509.57	4729.8	5068.81	5576.1	0.00879423	0.740709	up	yes
ENSG00000059804	SLC2A3	5544.66	4980.19	4209.93	6687.9	7558.73	8205.59	0.00884513	-0.607552	down	yes
ENSG00000175093	SPSB4	720.826	639.429	643.024	307.872	305.744	519.01	0.00884162	0.824334	up	yes
ENSG00000117525	F3	2859.73	1642.27	2753.73	4596.76	4005.35	3762.53	0.0088318	-0.76918	down	yes
ENSG00000157933	SKI	9904.97	9623.64	7308.13	5015.5	6354.16	5856.39	0.00883217	0.639686	up	yes
ENSG00000139624	CERS5	3245.68	3412.43	3580.47	2068.97	2263.94	2574.86	0.00885324	0.567938	up	yes
ENSG00000285331	TCF12-DT	1074.36	1005.61	1143.04	1602.47	1600.3	1521.4	0.00889453	-0.551846	down	yes
ENSG00000279092	ENSG00000279092	43.2103	20.2409	35.4916	101.487	61.3534	89.075	0.00888874	-1.35117	down	yes
ENSG00000115694	STK25	44191.3	50762.4	48262.3	28536.6	33194.2	35381.8	0.0088945	0.56048	up	yes
ENSG00000139973	SYT16	194.446	149.047	170.151	857.095	221.895	252.973	0.00889845	-1.37607	down	yes
ENSG00000171403	KRT9	161.056	270.492	247.397	464.793	372.21	380.053	0.00893571	-0.842413	down	yes
ENSG00000182853	VMO1	455.672	402.978	302.722	142.423	224.962	250.598	0.00892562	0.912742	up	yes
ENSG00000143190	POU2F1	872.062	1027.69	945.746	2294.97	1335.46	1331.37	0.00893422	-0.802565	down	yes
ENSG00000274276	ENSG00000274276	10692.6	12294.5	12310.4	7071.68	7297.98	9069.02	0.00897714	0.590744	up	yes
ENSG00000264102	MIR4688	36819.1	37465	43266.3	21613.3	23003.4	30761.8	0.0090273	0.641079	up	yes
ENSG00000127418	FGFRL1	15302.3	11530	18714.5	4530.24	7616	11154.6	0.00907231	0.96705	up	yes
ENSG00000280604	ENSG00000280604	2057.4	1482.19	1994.83	1377.32	568.541	915.691	0.00905709	0.951156	up	yes
ENSG00000171843	MLLT3	403.623	610.908	418.592	907.412	896.782	662.718	0.00904358	-0.783608	down	yes
ENSG00000102981	PARD6A	1012.5	1354.3	1344.5	796.544	805.774	789.798	0.0090605	0.633622	up	yes
ENSG00000291088	NPEPPSP1	275.957	536.384	192.072	631.948	560.361	1043.96	0.0090645	-1.15367	down	yes
ENSG00000083307	GRHL2	5633.05	6359.33	5776.77	8959.84	10070.1	7631.95	0.0090997	-0.585429	down	yes
ENSG00000272398	CD24	12441.6	14138.3	11595.3	22571	23057.6	15394.5	0.0091315	-0.67674	down	yes
ENSG00000113742	CPEB4	0	0	0	399.125	0	228.032	0.00918656	-10.1784	down	yes
ENSG00000073711	PPP2R3A	862.241	921.882	807.955	2560.2	1310.92	1105.72	0.00918912	-0.941525	down	yes
ENSG00000099625	CBARP	977.141	1041.49	1030.3	538.989	532.752	794.549	0.00918353	0.709119	up	yes
ENSG00000267130	ENSG00000267130	241.585	673.47	474.961	200.415	123.729	279.102	0.00921378	1.20545	up	yes
ENSG00000145354	CISD2	7486.18	5839.5	3821.61	9122.73	9409.56	11304.2	0.00924114	-0.799044	down	yes
[truncated: 2,309 more rows]

## Sheet: Table S7
Table S7 RNA-seq analysis (significantly differential expressed genes in isorhamnetin treated H1650 cells)
[truncated: 66,407 more rows]

[truncated: 3 more sheets: TableS8, Table S9, Table S10]
